# Supplementary material for: Spinach genomes reveal migration history and candidate genes for important crop traits
Source: NAR Genom Bioinform. 2024 Apr 17;6(2):lqae034. doi: 10.1093/nargab/lqae034 (PMC11023180; doi:10.1093/nargab/lqae034)
Supplement: lqae034_Supplemental_Files [file lqae034_supplemental_files.zip]

Archive with 6 entries (6 files):
- NguyenHoang_etal_R1_Supplement.pdf
- Supplementary_Table_1_R1.xlsx
- Supplementary_Table_2_R1.xlsx
- Supplementary_Table_3_R1.xlsx
- Supplementary_Table_4_R1.xlsx
- Supplementary_Table_5_R1.xlsx
