# Supplementary material for: Spinach genomes reveal migration history and candidate genes for important crop traits
Source: NAR Genom Bioinform. 2024 Apr 17;6(2):lqae034. doi: 10.1093/nargab/lqae034 (PMC11023180; doi:10.1093/nargab/lqae034)
Supplement: lqae034_Supplemental_Files [file lqae034_supplemental_files.zip › Supplementary_Table_1_R1.xlsx]

## Sheet: Supplementary_Table_S1_R1_v2
Accession ID in Cai et al.	Accession name	SRA ID	Country	Abbreviation in this study	Region	Number of trimmed read pairs	Nucleotide number (forward)	Coverage (forward reads)	Nucleotide number (reverse)	Coverage (reverse reads)
CS304	CS304	SRR15321639	China	CHI1	Asia	65781028	9805488364	9.91	9796327598	9.91
US58	PI_166044	SRR15321640	India	IND1	Asia	66737226	9952263017	10.06	9929935349	10.04
US48	PI_103063	SRR15321641	China	CHI2	Asia	69307859	10341610286	10.46	10312432450	10.43
US283	PI_433210	SRR15321642	China	CHI3	Asia	49131050	7317180010	7.4	7300789554	7.38
US329	PI_648947	SRR15321643	China	CHI4	Asia	76478544	11388009461	11.51	11362757293	11.49
CS231	CS231	SRR15321644	China	CHI5	Asia	55728758	8312418977	8.4	8293952867	8.39
US194	PI_219949	SRR15321645	Afghanistan	AFG1	Asia	50978737	7588778614	7.67	7581245579	7.67
WS136	WS136	SRR15321646	China	CHI6	Asia	67003372	9985240470	10.1	9954445320	10.07
US360	PI_647864	SRR15321647	Turkmenistan	STU1	Asia	51416351	7672523479	7.76	7656477461	7.74
US85	PI_171858	SRR15321648	Turkey	TUR1	Middle East	65155210	9719868806	9.83	9708155211	9.82
US293	PI_527332	SRR15321649	China	CHI7	Asia	62088858	9260921737	9.36	9236367222	9.34
US315	PI_647852	SRR15321650	Georgia	GEO1	Europe	68624894	10242266272	10.36	10229054425	10.34
US164	PI_183246	SRR15321651	Egypt	EGY1	Africa	64350921	9597194386	9.7	9592858223	9.7
US249	PI_344085	SRR15321652	Turkey	TUR2	Middle East	57725627	8617057112	8.71	8596440046	8.69
US291	PI_499373	SRR15321653	Russia	RUS1	Europe	61654617	9200908582	9.3	9191948550	9.29
US207	PI_227383	SRR15321654	Iran	IRA1	Middle East	72373211	10789203179	10.91	10757142999	10.88
US326	PI_648942	SRR15321655	China	CHI8	Asia	56856476	8467473985	8.56	8456201863	8.55
US303	PI_604778	SRR15321656	Japan	JAP1	Asia	51063297	7602157056	7.69	7594148812	7.68
WS239	WS239	SRR15321657	Russia	RUS2	Europe	57988143	8639727484	8.74	8629751992	8.73
US215	PI_261788	SRR15321658	France	FRA1	Europe	51438024	7667393898	7.75	7658953844	7.74
US1	CPPSIH_3_01	SRR15321659	Netherlands	NET1	Europe	52175844	7776817239	7.86	7751911525	7.84
US98	PI_173126	SRR15321660	Turkey	TUR3	Middle East	72835118	10864470260	10.99	10834800564	10.96
US298	PI_531454	SRR15321661	Hungary	HUN1	Europe	53601281	7984989389	8.07	7975599177	8.06
US21	NSL_6095	SRR15321662	United States	US1	US	51826324	7735446347	7.82	7724541142	7.81
US46	NSL_184398	SRR15321663	United States	US2	US	65265295	9740175944	9.85	9717621621	9.83
US105	PI_173972	SRR15321664	India	IND2	Asia	52542153	7822287538	7.91	7805721339	7.89
US356	PI_677116	SRR15321665	Georgia	STE1	Europe	53316567	7948631526	8.04	7927698905	8.02
US345	PI_648965	SRR15321666	United States	US3	US	51347129	7646769268	7.73	7640357725	7.73
US262	PI_360710	SRR15321667	France	FRA2	Europe	53179616	7925196665	8.01	7920082765	8.01
US299	PI_531455	SRR15321668	Hungary	HUN2	Europe	64201451	9578975595	9.69	9552891439	9.66
US275	PI_379551	SRR15321669	Macedonia	MAC1	Europe	65990727	9851032739	9.96	9843967026	9.95
US271	PI_379547	SRR15321670	Macedonia	MAC2	Europe	54471197	8116972276	8.21	8059704710	8.15
US122	PI_175928	SRR15321671	Turkey	TUR4	Middle East	50440014	7515215299	7.6	7502571998	7.59
US316	PI_647853	SRR15321672	Georgia	GEO2	Europe	84188310	12558709658	12.7	12547513932	12.69
US63	PI_167434	SRR15321673	Belgium	BEL1	Europe	69743685	10407954087	10.52	10388708107	10.5
US232	PI_274056	SRR15321674	United Kingdom	UK1	Europe	57786995	8629430492	8.73	8605534860	8.7
US26	NSL_6782	SRR15321675	Netherlands	NET2	Europe	58564503	8729105325	8.83	8703355264	8.8
US307	PI_604783	SRR15321676	Afghanistan	AFG2	Asia	67058915	10002782286	10.11	9958156448	10.07
US13	NSL_6085	SRR15321677	United States	US4	US	66928470	9986663062	10.1	9963352649	10.07
US27	NSL_22003	SRR15321678	United States	US5	US	49285439	7353143735	7.43	7308897871	7.39
US14	NSL_6087	SRR15321679	United States	US6	US	65209857	9723895376	9.83	9711095049	9.82
US25	NSL_6693	SRR15321680	United States	US7	US	54393966	8113294727	8.2	8097184551	8.19
US151	PI_179590	SRR15321681	Belgium	BEL2	Europe	57216932	8529891850	8.62	8511980993	8.61
US20	NSL_6094	SRR15321682	United States	US8	US	49417820	7375111028	7.46	7362505110	7.44
US16	NSL_6089	SRR15321683	United States	US9	US	51975626	7754965805	7.84	7746434236	7.83
US150	PI_179589	SRR15321684	Belgium	BEL3	Europe	62434558	9319825137	9.42	9306729477	9.41
US217	PI_262161	SRR15321685	Spain	SPA1	Europe	57281076	8531367274	8.63	8519610473	8.61
US348	PI_664499	SRR15321686	China	CHI9	Asia	71407730	10652104803	10.77	10626616833	10.74
US280	PI_419218	SRR15321687	China	CHI10	Asia	65725547	9786784855	9.9	9778648333	9.89
US24	NSL_6557	SRR15321688	United States	US10	US	69367562	10353733635	10.47	10339056369	10.45
US344	PI_648964	SRR15321689	United States	US11	US	62912720	9386969740	9.49	9363830945	9.47
US32	NSL_31384	SRR15321690	United States	US12	US	65439086	9768017864	9.88	9751797176	9.86
US199	PI_222749	SRR15321691	Iran	IRA2	Middle East	50635627	7545707558	7.63	7536077752	7.62
US252	PI_358249	SRR15321692	Macedonia	MAC3	Europe	55317180	8243850998	8.34	8232906141	8.32
WS252	WS252	SRR15321693	Russia	RUS3	Europe	54268199	8087757512	8.18	8062392902	8.15
WS247	WS247	SRR15321694	Russia	RUS4	Europe	66629972	9927269502	10.04	9897414172	10.01
US7	CPPSIH_3_07	SRR15321695	Netherlands	NET3	Europe	61488126	9177487363	9.28	9161996995	9.26
US9	CPPSIH_3_09	SRR15321696	Netherlands	NET4	Europe	67716616	10107231039	10.22	10085790861	10.2
CS243	CS243	SRR15321697	Russia	RUS5	Europe	62371981	9297817546	9.4	9273744834	9.38
US309	PI_604785	SRR15321698	Mongolia	MON1	Asia	65972143	9848510699	9.96	9838502509	9.95
WS126	WS126	SRR15321699	Unknown	UNK1	Unknown	63115432	9408068774	9.51	9394076530	9.5
US35	NSL_37031	SRR15321700	United States	US13	US	56921491	8496093088	8.59	8482885621	8.58
US286	PI_445782	SRR15321701	Syria	SYR1	Middle East	50254854	7493736601	7.58	7474035308	7.56
US60	PI_167098	SRR15321702	Turkey	TUR5	Middle East	57968838	8650683665	8.75	8635917324	8.73
US64	PI_169026	SRR15321703	Turkey	TUR6	Middle East	56482619	8428894254	8.52	8415711406	8.51
US214	PI_261787	SRR15321704	France	FRA3	Europe	53272541	7953797282	8.04	7936744755	8.03
US211	PI_251507	SRR15321705	Iran	IRA3	Middle East	62117032	9264430713	9.37	9257549254	9.36
WS236	WS236	SRR15321706	Russia	RUS6	Europe	60541356	9024714402	9.13	9007034481	9.11
US128	PI_176372	SRR15321707	Italy	ITA1	Europe	49321345	7352836276	7.43	7335218629	7.42
US127	PI_176371	SRR15321708	Italy	ITA2	Europe	51632542	7697101399	7.78	7683723381	7.77
US59	PI_166366	SRR15321709	India	IND3	Asia	67654191	10091220484	10.2	10047030800	10.16
WS188	WS188	SRR15321710	Unknown	UNK2	Unknown	57642073	8591758901	8.69	8565402093	8.66
US126	PI_175932	SRR15321711	Turkey	TUR7	Middle East	64345935	9585937506	9.69	9572547377	9.68
WS314	WS314	SRR15321712	Unknown	UNK3	Unknown	53461023	7958584251	8.05	7946538652	8.03
CS269	CS269	SRR15321713	Unknown	UNK4	Unknown	56637561	8436319462	8.53	8420699647	8.51
WS259	WS259	SRR15321714	Russia	RUS7	Europe	74018265	11030741143	11.15	11019234041	11.14
WS250	WS250	SRR15321715	Russia	RUS8	Europe	58461400	8710243595	8.81	8660933742	8.76
US166	PI_192945	SRR15321716	China	CHI11	Asia	54514521	8137315952	8.23	8126530269	8.22
US110	PI_174387	SRR15321717	Turkey	TUR8	Middle East	62854664	9383593774	9.49	9371691602	9.48
CS260	CS260	SRR15321718	Russia	RUS9	Europe	54721347	8150876255	8.24	8142755683	8.23
WS257	WS257	SRR15321719	Russia	RUS10	Europe	59748735	8904715149	9	8877767748	8.98
WS237	WS237	SRR15321720	Russia	RUS11	Europe	71533871	10663708508	10.78	10640129239	10.76
US358	PI_604792	SRR15321721	Germany	STU2	Europe	55506753	8274013918	8.37	8254934529	8.35
CS256	CS256	SRR15321722	Russia	RUS12	Europe	58754080	8753463330	8.85	8738847486	8.84
CS258	CS258	SRR15321723	Russia	RUS13	Europe	64034821	9551354447	9.66	9544383827	9.65
US8	CPPSIH_3_08	SRR15321724	Netherlands	NET5	Europe	70673547	10547947077	10.67	10528835016	10.65
US258	PI_358257	SRR15321725	Macedonia	MAC4	Europe	59340330	8861001052	8.96	8839362877	8.94
US226	PI_274049	SRR15321726	United Kingdom	UK2	Europe	60561080	9039735748	9.14	9028968558	9.13
US346	PI_664497	SRR15321727	China	CHI12	Asia	54699595	8151007971	8.24	8124982400	8.22
US74	PI_169678	SRR15321728	Turkey	TUR9	Middle East	58956119	8788004289	8.89	8779901928	8.88
US284	PI_433211	SRR15321729	France	FRA4	Europe	53561462	7993543796	8.08	7971026436	8.06
US351	PI_608712	SRR15321730	Germany	STE2	Europe	58331723	8692189370	8.79	8664599771	8.76
US236	PI_274061	SRR15321731	United Kingdom	UK3	Europe	61233171	9123654179	9.23	9108484860	9.21
US108	PI_174385	SRR15321732	Turkey	TUR10	Middle East	62610335	9333957976	9.44	9305573304	9.41
US104	PI_173809	SRR15321733	Turkey	TUR11	Middle East	56988162	8496530523	8.59	8468127590	8.56
US93	PI_171867	SRR15321734	Turkey	TUR12	Middle East	65346746	9735285574	9.84	9717960103	9.83
US137	PI_176778	SRR15321735	Turkey	TUR13	Middle East	55508832	8274680118	8.37	8255305463	8.35
US101	PI_173129	SRR15321736	Turkey	TUR14	Middle East	65373597	9741276241	9.85	9712922190	9.82
US174	PI_204736	SRR15321737	Turkey	TUR15	Middle East	61167590	9114545383	9.22	9094683616	9.2
US144	PI_177557	SRR15321738	Turkey	TUR16	Middle East	58364846	8714827560	8.81	8702604585	8.8
US103	PI_173131	SRR15321739	Turkey	TUR17	Middle East	62202526	9257709682	9.36	9245518228	9.35
US81	PI_169686	SRR15321740	Turkey	TUR18	Middle East	66209504	9875721184	9.99	9853790204	9.96
US192	PI_212921	SRR15321741	India	IND4	Asia	68200246	10180356205	10.29	10163834630	10.28
US201	PI_222838	SRR15321742	Iran	IRA4	Middle East	55881780	8324999863	8.42	8304240901	8.4
US106	PI_174383	SRR15321743	Turkey	TUR19	Middle East	69798242	10405356499	10.52	10380655272	10.5
US96	PI_173124	SRR15321744	Turkey	TUR20	Middle East	50892715	7588668887	7.67	7570626459	7.65
US84	PI_169690	SRR15321745	Turkey	TUR21	Middle East	51006837	7602212974	7.69	7593259557	7.68
US77	PI_169682	SRR15321746	Turkey	TUR22	Middle East	67699943	10098888324	10.21	10082406960	10.19
US82	PI_169688	SRR15321747	Turkey	TUR23	Middle East	49387416	7366931784	7.45	7350136395	7.43
US209	PI_229792	SRR15321748	Iran	IRA5	Middle East	63070596	9387081638	9.49	9369028511	9.47
US68	PI_169671	SRR15321749	Turkey	TUR24	Middle East	54504566	8134154980	8.22	8122747752	8.21
US246	PI_339546	SRR15321750	Turkey	TUR25	Middle East	54896737	8178853679	8.27	8160977342	8.25
US99	PI_173127	SRR15321751	Turkey	TUR26	Middle East	54874992	8184503833	8.28	8158346095	8.25
US239	PI_274311	SRR15321752	Pakistan	PAK1	Asia	52074730	7757970949	7.84	7746329094	7.83
US168	PI_193619	SRR15321753	Ethiopia	ETH1	Africa	54333387	8096773360	8.19	8086214843	8.18
US118	PI_175924	SRR15321754	Turkey	TUR27	Middle East	54793767	8165844423	8.26	8154466783	8.25
US225	PI_274048	SRR15321755	United Kingdom	UK4	Europe	54935132	8199555564	8.29	8188836028	8.28
US200	PI_222750	SRR15321756	Iran	IRA6	Middle East	67516823	10073061453	10.19	10066213962	10.18
US86	PI_171859	SRR15321757	Turkey	TUR28	Middle East	51446596	7671233116	7.76	7652152079	7.74
US185	PI_209645	SRR15321758	Iran	IRA7	Middle East	53877213	8028876860	8.12	8001469130	8.09
US186	PI_209646	SRR15321759	Turkey	TUR29	Middle East	59659669	8887306281	8.99	8856971899	8.96
US76	PI_169680	SRR15321760	Turkey	TUR30	Middle East	66910585	9970263556	10.08	9962989367	10.07
US109	PI_174386	SRR15321761	Turkey	TUR31	Middle East	61033764	9095803273	9.2	9069553764	9.17
US152	PI_179591	SRR15321762	Belgium	BEL4	Europe	49666592	7399111649	7.48	7383573056	7.47
WS2	WS2	SRR15321763	Turkey	TUR32	Middle East	54595883	8133631511	8.22	8116690037	8.21
US79	PI_169684	SRR15321764	Turkey	TUR33	Middle East	68121496	10159518589	10.27	10145989607	10.26
US162	PI_181923	SRR15321765	Syria	SYR2	Middle East	53833365	8021249172	8.11	7991009568	8.08
US243	PI_319220	SRR15321766	Egypt	EGY2	Africa	55358391	8252179506	8.34	8234467699	8.33
US163	PI_181964	SRR15321767	Syria	SYR3	Middle East	52037587	7751118582	7.84	7727866830	7.81
US87	PI_171860	SRR15321768	Turkey	TUR34	Middle East	57110214	8526905934	8.62	8510326172	8.6
US274	PI_379550	SRR15321769	Macedonia	MAC5	Europe	55397837	8252860475	8.34	8245340920	8.34
US287	PI_445785	SRR15321770	Syria	SYR4	Middle East	50779261	7567650976	7.65	7530440460	7.61
US140	PI_177081	SRR15321771	Turkey	TUR35	Middle East	52015235	7753991120	7.84	7728529751	7.81
US6	CPPSIH_3_06	SRR15321772	Netherlands	NET6	Europe	62192687	9274968200	9.38	9258616389	9.36
US264	PI_360895	SRR15321773	Netherlands	NET7	Europe	61744294	9212613307	9.32	9199457380	9.3
US273	PI_379549	SRR15321774	Macedonia	MAC6	Europe	51723956	7722441534	7.81	7709201769	7.79
US88	PI_171861	SRR15321775	Turkey	TUR36	Middle East	56619956	8448859037	8.54	8436635562	8.53
US89	PI_171862	SRR15321776	Turkey	TUR37	Middle East	58651716	8748333808	8.85	8743956364	8.84
US115	PI_175313	SRR15321777	India	IND5	Asia	63261579	9444311727	9.55	9433521688	9.54
US183	PI_207518	SRR15321778	Afghanistan	AFG3	Asia	54923754	8184370177	8.28	8168338779	8.26
US176	PI_205232	SRR15321779	Turkey	TUR38	Middle East	53272612	7941012579	8.03	7924395132	8.01
US83	PI_169689	SRR15321780	Turkey	TUR39	Middle East	50029606	7457042059	7.54	7446393259	7.53
US177	PI_205233	SRR15321781	Turkey	TUR40	Middle East	62878848	9378034080	9.48	9364364960	9.47
US133	PI_176773	SRR15321782	Turkey	TUR41	Middle East	55751990	8304122093	8.4	8288214706	8.38
US296	PI_531452	SRR15321783	Denmark	DEN1	Europe	50984541	7601445225	7.69	7585907479	7.67
US19	NSL_6093	SRR15321784	United States	US14	US	55995668	8346461103	8.44	8332399755	8.43
US138	PI_176779	SRR15321785	Turkey	TUR42	Middle East	69806710	10414005832	10.53	10382131313	10.5
US41	NSL_81328	SRR15321786	United States	US15	US	60317805	8997352331	9.1	8970243872	9.07
US18	NSL_6092	SRR15321787	United States	US16	US	51157420	7635010399	7.72	7623065210	7.71
US256	PI_358255	SRR15321788	Macedonia	MAC7	Europe	50888926	7583736452	7.67	7573007937	7.66
US228	PI_274051	SRR15321789	United Kingdom	UK5	Europe	50681662	7548561786	7.63	7535600965	7.62
WS248	WS248	SRR15321790	Russia	RUS14	Europe	67301303	10025334036	10.14	10000113496	10.11
WS240	WS240	SRR15321791	Russia	RUS15	Europe	74028742	11034097648	11.16	10980498957	11.1
US11	NSL_6083	SRR15321792	United States	US17	US	63692162	9500567076	9.61	9486629750	9.59
US153	PI_179592	SRR15321793	Belgium	BEL5	Europe	62378395	9291398022	9.39	9276349737	9.38
US319	PI_647856	SRR15321794	Georgia	GEO3	Europe	66032282	9848988269	9.96	9824876081	9.93
US290	PI_491262	SRR15321795	Greece	GRE1	Europe	56937618	8490653218	8.59	8471431094	8.57
WS150	WS150	SRR15321796	China	CHI13	Asia	50544038	7535839461	7.62	7520671060	7.6
US355	PI_677115	SRR15321797	Georgia	STE3	Europe	49527967	7383636849	7.47	7365445475	7.45
US216	PI_261789	SRR15321798	France	FRA5	Europe	55111939	8210353782	8.3	8200183213	8.29
WS245	WS245	SRR15321799	Russia	RUS16	Europe	51001496	7602049685	7.69	7584126649	7.67
WS242	WS242	SRR15321800	Russia	RUS17	Europe	52928547	7891004144	7.98	7873050783	7.96
CS241	CS241	SRR15321801	Russia	RUS18	Europe	64557955	9615614335	9.72	9606141719	9.71
WS262	WS262	SRR15321802	Russia	RUS19	Europe	66561277	9914030569	10.02	9891374983	10
CS232	CS232	SRR15321803	Denmark	DEN2	Europe	69690981	10396737148	10.51	10368459629	10.48
WS238	WS238	SRR15321804	Russia	RUS20	Europe	71654164	10682064275	10.8	10653633341	10.77
WS294	WS294	SRR15321805	Denmark	DEN3	Europe	52303654	7798830827	7.89	7775828928	7.86
US294	PI_531450	SRR15321806	Hungary	HUN3	Europe	56467031	8415198588	8.51	8404888474	8.5
WS121	WS121	SRR15321807	Japan	JAP2	Asia	54977995	8190516300	8.28	8179928930	8.27
US281	PI_433207	SRR15321808	China	CHI14	Asia	49609443	7390544339	7.47	7367655843	7.45
CS175	CS175	SRR15321809	Unknown	UNK5	Unknown	57743868	8597693115	8.69	8583801038	8.68
WS100	WS100	SRR15321810	Unknown	UNK6	Unknown	52826158	7871451822	7.96	7842301427	7.93
US270	PI_379546	SRR15321811	Serbia	SER1	Europe	52852404	7878304843	7.97	7860471713	7.95
US44	NSL_184379	SRR15321812	United States	US18	US	61898154	9237881255	9.34	9222782543	9.33
US229	PI_274052	SRR15321813	United Kingdom	UK6	Europe	66394432	9911272020	10.02	9897511098	10.01
WS254	WS254	SRR15321814	Russia	RUS21	Europe	73612497	10968591096	11.09	10964119362	11.09
US342	PI_648962	SRR15321815	United States	US19	US	55096816	8213525231	8.3	8192642296	8.28
CS329	CS329	SRR15321816	Unknown	UNK7	Unknown	63945639	9551038952	9.66	9541829460	9.65
WS160	WS160	SRR15321817	Unknown	UNK8	Unknown	58390766	8703172541	8.8	8689450938	8.79
US269	PI_374233	SRR15321818	Egypt	EGY3	Africa	64790338	9669122327	9.78	9643460798	9.75
US206	PI_227230	SRR15321819	Japan	JAP3	Asia	64410555	9583250739	9.69	9574161566	9.68
US308	PI_604784	SRR15321820	Afghanistan	AFG4	Asia	57989916	8634441815	8.73	8627591997	8.72
US187	PI_209647	SRR15321821	Iran	IRA8	Middle East	63198111	9423682557	9.53	9413861554	9.52
WS159	WS159	SRR15321822	Unknown	UNK9	Unknown	70944322	10573497715	10.69	10555060261	10.67
WS149	WS149	SRR15321823	Unknown	UNK10	Unknown	61880435	9230222422	9.33	9200146516	9.3
WS148	WS148	SRR15321824	Unknown	UNK11	Unknown	65091685	9706140053	9.81	9685851755	9.79
US47	NSL_186328	SRR15321825	United States	US20	US	60271512	8998111086	9.1	8977624174	9.08
US300	PI_531456	SRR15321826	Hungary	HUN4	Europe	64231712	9578388096	9.68	9551964180	9.66
US61	PI_167194	SRR15321827	Turkey	TUR43	Middle East	69101628	10308071095	10.42	10284220052	10.4
US119	PI_175925	SRR15321828	Turkey	TUR44	Middle East	60660456	9052827121	9.15	9045283125	9.15
US31	NSL_28218	SRR15321829	Sweden	SWE1	Europe	60707362	9052780864	9.15	9033113963	9.13
CS268	CS268	SRR15321830	China	CHI15	Asia	70795764	10560562727	10.68	10550839403	10.67
US121	PI_175927	SRR15321831	Turkey	TUR45	Middle East	54136990	8081717709	8.17	8073470950	8.16
US15	NSL_6088	SRR15321832	United States	US21	US	51916432	7749540114	7.84	7740218925	7.83
US49	PI_163309	SRR15321833	India	IND6	Asia	67051778	10000808705	10.11	9979881699	10.09
US337	PI_648956	SRR15321834	United States	US22	US	62417346	9312793621	9.42	9309526872	9.41
US343	PI_648963	SRR15321835	United States	US23	US	50402108	7506763471	7.59	7491911173	7.58
US261	PI_358260	SRR15321836	Macedonia	MAC8	Europe	56405521	8405538475	8.5	8394287829	8.49
US301	PI_531457	SRR15321837	Hungary	HUN5	Europe	49463113	7373094175	7.46	7364511891	7.45
US165	PI_184137	SRR15321838	Serbia	SER2	Europe	74545457	11100409245	11.22	11089696294	11.21
US182	PI_206753	SRR15321839	Turkey	TUR46	Middle East	52516572	7827477326	7.91	7814806264	7.9
US62	PI_167195	SRR15321840	Turkey	TUR47	Middle East	60844210	9075452065	9.18	9057592072	9.16
CS158	CS158	SRR15321841	China	CHI16	Asia	52219755	7785100205	7.87	7767786723	7.85
US181	PI_206475	SRR15321842	Turkey	TUR48	Middle East	56413645	8404709002	8.5	8387597991	8.48
US267	PI_368826	SRR15321843	Montenegro	MOT1	Europe	63826972	9502563115	9.61	9491343726	9.6
US175	PI_205231	SRR15321844	Turkey	TUR49	Middle East	57434304	8553858465	8.65	8523173723	8.62
US73	PI_169677	SRR15321845	Turkey	TUR50	Middle East	63046067	9392518405	9.5	9369574762	9.47
US131	PI_176771	SRR15321846	Turkey	TUR51	Middle East	63768731	9502823663	9.61	9492758108	9.6
US130	PI_176770	SRR15321847	Turkey	TUR52	Middle East	57371171	8546965446	8.64	8518663990	8.61
US334	PI_648953	SRR15321848	United States	US24	US	50777983	7567621303	7.65	7549752932	7.63
US332	PI_648951	SRR15321849	United States	US25	US	50804410	7572826028	7.66	7565315056	7.65
US321	PI_647858	SRR15321850	Georgia	GEO4	Europe	70855418	10571626479	10.69	10550647846	10.67
US3	CPPSIH_3_03	SRR15321851	Netherlands	NET8	Europe	56945805	8502188484	8.6	8488921176	8.58
US305	PI_604780	SRR15321852	Japan	JAP4	Asia	73728142	10998795959	11.12	10979079292	11.1
CS3	CS3	SRR15321853	Syria	SYR5	Middle East	58670589	8748848084	8.85	8726745320	8.82
US66	PI_169669	SRR15321854	Turkey	TUR53	Middle East	50310644	7504242584	7.59	7489532571	7.57
US28	NSL_22149	SRR15321855	United States	US26	US	66298478	9884195435	9.99	9875079697	9.98
US135	PI_176775	SRR15321856	Turkey	TUR54	Middle East	57961581	8630453976	8.73	8612212081	8.71
US10	NSL_6082	SRR15321857	United States	US27	US	59199088	8829439674	8.93	8814434223	8.91
WS261	WS261	SRR15321858	Russia	RUS22	Europe	64825000	9658107743	9.77	9617382085	9.72
CS274	CS274	SRR15321859	Unknown	UNK12	Unknown	63699611	9502377606	9.61	9475097943	9.58
S4	S4	SRR15321860	Unknown	UNK13	Unknown	61225509	9138020645	9.24	9127696591	9.23
CS169	CS169	SRR15321861	Unknown	UNK14	Unknown	63590629	9485984672	9.59	9460292384	9.57
WS289	WS289	SRR15321862	Unknown	UNK15	Unknown	55754743	8310360533	8.4	8286161061	8.38
US279	PI_419162	SRR15321863	China	CHI17	Asia	53144165	7914784215	8	7897706041	7.99
CS221	CS221	SRR15321864	Unknown	UNK16	Unknown	54964094	8200029315	8.29	8194928242	8.29
US112	PI_174960	SRR15321865	India	IND7	Asia	58309292	8702711160	8.8	8691331222	8.79
CS142	CS142	SRR15321866	Unknown	UNK17	Unknown	59053938	8801323599	8.9	8777427919	8.88
WS179	WS179	SRR15321867	Unknown	UNK18	Unknown	62805813	9368034994	9.47	9349124123	9.45
WS157	WS157	SRR15321868	Unknown	UNK19	Unknown	70331484	10488366782	10.61	10475601389	10.59
US288	PI_449353	SRR15321869	Turkey	TUR55	Middle East	51045600	7607667131	7.69	7593381785	7.68
WS283	WS283	SRR15321870	Unknown	UNK20	Unknown	73335544	10920007107	11.04	10903840839	11.03
WS127	WS127	SRR15321871	Unknown	UNK21	Unknown	66401379	9907391723	10.02	9871686405	9.98
CS153	CS153	SRR15321872	Unknown	UNK22	Unknown	50952060	7602187915	7.69	7585960056	7.67
WS253	WS253	SRR15321873	Russia	RUS23	Europe	77152954	11490984625	11.62	11446955660	11.57
US45	NSL_184380	SRR15321874	United States	US28	US	58997720	8805975874	8.9	8793641140	8.89
CS113	CS113	SRR15321875	Unknown	UNK23	Unknown	58882384	8776668204	8.87	8760728635	8.86
US322	PI_648936	SRR15321876	Greece	GRE2	Europe	59807202	8928303725	9.03	8915505258	9.01
US178	PI_205234	SRR15321877	Turkey	TUR56	Middle East	60658800	9055391208	9.16	9048349330	9.15
US95	PI_173123	SRR15321878	Turkey	TUR57	Middle East	62341147	9308565526	9.41	9288439240	9.39
US75	PI_169679	SRR15321879	Turkey	TUR58	Middle East	53001967	7899937499	7.99	7894447387	7.98
US4	CPPSIH_3_04	SRR15321880	Netherlands	NET9	Europe	59163382	8828419804	8.93	8820389382	8.92
US304	PI_604779	SRR15321881	Japan	JAP5	Asia	51767182	7716766511	7.8	7709653569	7.8
US191	PI_212328	SRR15321882	Afghanistan	AFG5	Asia	53911141	8026075202	8.12	8004374520	8.09
US157	PI_179596	SRR15321883	Belgium	BEL6	Europe	71738774	10701741204	10.82	10691429204	10.81
US320	PI_647857	SRR15321884	Georgia	GEO5	Europe	52246120	7786103779	7.87	7767878842	7.85
US145	PI_179044	SRR15321885	Turkey	TUR59	Middle East	54403769	8106624994	8.2	8084605871	8.17
US114	PI_175312	SRR15321886	India	IND8	Asia	69018282	10301157919	10.42	10289611097	10.4
US361	PI_662295	SRR15321887	Turkmenistan	STU3	Asia	61035061	9100056369	9.2	9090360246	9.19
US306	PI_604782	SRR15321888	Afghanistan	AFG6	Asia	51140690	7622356759	7.71	7618994279	7.7
US197	PI_220686	SRR15321889	Afghanistan	AFG7	Asia	52073550	7756693465	7.84	7741321599	7.83
US43	NSL_92009	SRR15321890	United States	US29	US	68853654	10276936027	10.39	10265209532	10.38
US312	PI_604789	SRR15321891	Afghanistan	AFG8	Asia	57369386	8551149077	8.65	8542091547	8.64
US213	PI_256080	SRR15321892	Afghanistan	AFG9	Asia	70194075	10479997056	10.6	10469389213	10.59
US336	PI_648955	SRR15321893	United States	US30	US	61617577	9194391237	9.3	9189248794	9.29
US141	PI_177082	SRR15321894	Turkey	TUR60	Middle East	51195198	7642192155	7.73	7631795320	7.72
CS314	CS314	SRR15321895	Unknown	UNK24	Unknown	47230104	7041041881	7.12	7024647404	7.1
US71	PI_169675	SRR15321896	Turkey	TUR61	Middle East	67963332	10146762202	10.26	10127786340	10.24
US289	PI_478393	SRR15321897	China	CHI18	Asia	52253616	7786487275	7.87	7779524683	7.87
USX	USX	SRR15321898	Unknown	UNK25	Unknown	52498109	7826425678	7.91	7816266098	7.9
WS146	WS146	SRR15321899	China	CHI19	Asia	59477908	8867759248	8.97	8851479718	8.95
WS145	WS145	SRR15321900	China	CHI20	Asia	68768522	10254180765	10.37	10226698109	10.34
WS143	WS143	SRR15321901	China	CHI21	Asia	71705231	10677546613	10.8	10654764860	10.77
WS144	WS144	SRR15321902	China	CHI22	Asia	54245482	8083458397	8.17	8060523929	8.15
US365	PI_648940	SRR15321903	China	CHI23	Asia	51633538	7702944161	7.79	7677517437	7.76
US327	PI_648943	SRR15321904	China	CHI24	Asia	52962877	7886147409	7.97	7860757091	7.95
US278	PI_419004	SRR15321905	China	CHI25	Asia	56317806	8400540284	8.49	8370849872	8.46
WS138	WS138	SRR15321906	China	CHI26	Asia	55441678	8265603906	8.36	8231486395	8.32
US330	PI_648948	SRR15321907	China	CHI27	Asia	52833091	7870754241	7.96	7855400397	7.94
WS139	WS139	SRR15321908	China	CHI28	Asia	63625699	9487112177	9.59	9472774449	9.58
US364	PI_677112	SRR15321909	Turkmenistan	STU4	Asia	66022140	9847352082	9.96	9816031751	9.93
US324	PI_648938	SRR15321910	Turkey	TUR62	Middle East	60649265	9038348714	9.14	9016439341	9.12
CS330	CS330	SRR15321911	China	CHI29	Asia	68280643	10186844437	10.3	10171776954	10.28
CS287	CS287	SRR15321912	Denmark	DEN4	Europe	62044926	9250807131	9.35	9238419777	9.34
WS270	WS270	SRR15321913	Unknown	UNK26	Unknown	65704654	9784398318	9.89	9770180605	9.88
WS124	WS124	SRR15321914	Japan	JAP6	Asia	53865862	8027450821	8.12	8005615152	8.09
WS104	WS104	SRR15321915	Unknown	UNK27	Unknown	54810916	8164330358	8.26	8149216819	8.24
WS401	WS401	SRR15321916	Unknown	UNK28	Unknown	64485408	9613290863	9.72	9591164244	9.7
CS328	CS328	SRR15321917	Unknown	UNK29	Unknown	61372814	9146584098	9.25	9121050667	9.22
CS111	CS111	SRR15321918	Unknown	UNK30	Unknown	63406509	9455866702	9.56	9428403817	9.53
WS263	WS263	SRR15321919	Russia	RUS24	Europe	59704434	8896241065	9	8878414944	8.98
US359	PI_647862	SRR15321920	Turkmenistan	STU5	Asia	54875914	8188707786	8.28	8170251723	8.26
US136	PI_176777	SRR15321921	Turkey	TUR63	Middle East	57225467	8531977547	8.63	8513210723	8.61
US156	PI_179595	SRR15321922	Belgium	BEL7	Europe	53593125	7987220434	8.08	7977643542	8.07
WS293	WS293	SRR15321923	Netherlands	NET10	Europe	60381649	8999546704	9.1	8972610103	9.07
WS290	WS290	SRR15321924	Unknown	UNK31	Unknown	59564932	8870909096	8.97	8848716130	8.95
WS234	WS234	SRR15321925	Denmark	DEN5	Europe	71934291	10721271137	10.84	10698142746	10.82
CS233	CS233	SRR15321926	Denmark	DEN6	Europe	59604970	8889275661	8.99	8869070519	8.97
US250	PI_358247	SRR15321927	Macedonia	MAC9	Europe	57991728	8659153750	8.76	8646018683	8.74
CS130	CS130	SRR15321928	Netherlands	NET11	Europe	63290626	9440880036	9.55	9419607962	9.52
CS315	CS315	SRR15321929	Greece	GRE3	Europe	58438863	8713731087	8.81	8701952066	8.8
CS156	CS156	SRR15321930	Unknown	UNK32	Unknown	59418705	8866073454	8.96	8843039087	8.94
WS403	WS403	SRR15321931	Unknown	UNK33	Unknown	56397679	8395322620	8.49	8382598657	8.48
US357	PI_494751	SRR15321932	Uzbekistan	STU6	Asia	51838482	7717525333	7.8	7701933110	7.79
S2	S2	SRR15321933	Unknown	UNK34	Unknown	58140701	8677828087	8.77	8663743121	8.76
CS265	CS265	SRR15321934	Unknown	UNK35	Unknown	59606627	8890227278	8.99	8879950522	8.98
CS264	CS264	SRR15321935	Unknown	UNK36	Unknown	56088454	8368102215	8.46	8360693806	8.45
US117	PI_175923	SRR15321936	Turkey	TUR64	Middle East	65284598	9745882882	9.85	9729634642	9.84
WS323	WS323	SRR15321937	Unknown	UNK37	Unknown	58767163	8758215968	8.86	8734699946	8.83
US257	PI_358256	SRR15321938	Macedonia	MAC10	Europe	64826372	9676263546	9.78	9663108683	9.77
US2	CPPSIH_3_02	SRR15321939	Netherlands	NET12	Europe	58543983	8732782929	8.83	8722560988	8.82
WS133	WS133	SRR15321940	Unknown	UNK38	Unknown	67054935	9997781131	10.11	9982725314	10.09
CS134	CS134	SRR15321941	Unknown	UNK39	Unknown	56342427	8405148935	8.5	8392010593	8.49
US318	PI_647855	SRR15321942	Georgia	GEO6	Europe	53760963	8012773696	8.1	7999187950	8.09
US362	PI_677110	SRR15321943	Germany	STU7	Europe	55049716	8203638347	8.29	8174939219	8.27
