# Supplementary material for: Spinach genomes reveal migration history and candidate genes for important crop traits
Source: NAR Genom Bioinform. 2024 Apr 17;6(2):lqae034. doi: 10.1093/nargab/lqae034 (PMC11023180; doi:10.1093/nargab/lqae034)
Supplement: lqae034_Supplemental_Files [file lqae034_supplemental_files.zip › Supplementary_Table_2_R1.xlsx]

## Sheet: Supplementary_Table_S2_PCA_new_
ind	PC1	PC2	PC3	PC4	PC5	PC6	PC7	PC8	PC9	PC10	PC11	PC12	PC13	PC14	PC15	PC16	PC17	PC18	PC19	PC20	loc
CHI1	0.179545	0.0458578	0.0741405	0.00418216	0.078394	-0.049798	-0.0416764	0.0472433	-0.0401802	0.034162	-0.00263065	-0.0328876	-0.128015	0.0771769	-0.177972	0.00446164	-0.00173537	0.0133637	-0.063797	-0.0939573	Asia
IND1	0.158331	-0.0517065	-0.0941237	-0.0306972	-0.0269108	-0.0140599	-0.141525	0.0928243	0.0949281	0.135794	0.153529	0.169157	-0.145191	0.00620165	0.194361	-0.109706	0.104771	-0.0356106	-0.0471733	0.131456	Asia
CHI2	0.121089	0.0117093	0.0552633	0.0141799	0.0742526	-0.00270307	-0.0727006	0.0181223	0.0499874	0.111239	0.00757503	-0.0544597	-0.0378266	-0.0199314	-0.128518	0.0201267	0.0214685	0.0461824	-0.0742288	-0.0341277	Asia
CHI3	0.139669	0.0335742	0.0653523	-0.0124389	0.00790437	-0.104231	-0.0319462	-0.0185251	-0.0377395	0.0936619	-0.0434126	-0.0295906	-0.201597	0.0441225	-0.0892623	-0.0823144	-0.0283674	0.152398	0.055229	-0.0796413	Asia
CHI4	0.134559	0.0563871	0.0778056	0.0265776	0.0738539	-0.0267723	0.037595	0.0780763	-0.139606	-0.0941376	0.0142924	0.103168	0.0435125	0.052359	-0.00104771	-0.0304261	0.0706809	0.0635536	0.0456922	0.0437341	Asia
CHI5	0.11649	0.0814481	0.0266877	-0.0266109	-0.0568827	0.023279	0.0443681	0.0679412	-0.123294	-0.0323625	-0.121851	-0.0482879	-0.0733349	-0.078364	0.0573875	0.0150232	0.112255	-0.0812479	0.00294335	-0.102435	Asia
AFG1	0.102404	0.00466436	-0.0341193	0.0558886	0.0118491	0.0142043	0.201747	-0.081749	-0.110685	-0.0198523	0.0686235	0.0299858	0.111494	0.0481757	0.178254	0.0342196	-0.128169	-0.069609	-0.0299888	0.00180002	Asia
CHI6	0.0989085	0.0546077	0.0482784	0.0535384	0.0614211	-0.0226862	0.0241645	0.0736285	-0.0383869	-0.0799493	0.029399	0.029753	0.0175733	0.0400093	0.00612571	0.0656121	0.0728323	-0.0245867	-0.0351921	-0.0524762	Asia
TUR1	0.0814078	0.0121404	0.0574206	-0.00662583	0.0467546	0.00302416	-0.0146993	0.0146615	0.015666	0.0302218	0.000339818	0.00403275	0.0422269	-0.00347359	-0.017611	0.00772338	0.0309732	0.000852997	0.00666813	0.0591952	Middle East
CHI7	0.097988	-0.0226438	-0.0193757	0.0231619	0.0557105	-0.0104049	0.115592	-0.0826113	-0.0247761	0.0689435	0.0346293	0.00920804	-0.016796	-0.02185	-0.0475829	-0.0886263	-0.00476615	-0.0178231	0.0248912	0.0258391	Asia
GEO1	0.0708768	0.050511	0.0397589	0.00737861	0.0773256	-0.0254037	0.00203227	0.0585287	0.0233519	-0.0224225	0.0450787	-0.0425781	-0.0656752	0.043742	-0.0991344	-0.0260544	-0.0470144	-0.0728168	-0.023291	0.041191	Europe
EGY1	0.0898203	-0.0122633	0.0726288	-0.0249832	0.0390258	0.00386184	-0.0140079	0.0416359	-0.0102334	-0.0140535	0.0174965	-0.0246517	-0.018691	0.0964865	-0.088863	-0.0464374	-0.0711142	-0.0868293	-0.0275136	0.0176974	Africa
TUR2	0.0802378	0.00145051	0.0709941	-0.006735	0.0414094	-0.015966	-0.016407	0.0720131	0.00790193	0.0396102	0.0176431	-0.0693831	-0.0489037	0.106402	-0.0741653	-0.0638537	-0.00255851	-0.00631696	-0.0981811	-0.0512178	Middle East
RUS1	0.0424814	0.0592782	-0.0152109	-0.0676034	0.142531	-0.02075	-0.0348134	-0.00121646	0.0155773	0.0106094	-0.00597384	0.00910403	-0.0244117	-0.0435943	-0.00168635	0.0167859	-0.0639094	-0.104399	-0.0317501	-0.10111	United States
IRA1	0.0694481	-0.0100223	0.0494584	-0.0183165	0.0413313	0.0139705	-0.0072446	0.0145596	-0.0255555	-0.00464438	0.0590419	-0.0361112	-0.0295192	-0.00752248	-0.11993	-0.0163105	-0.0283028	-0.120645	-0.0442546	0.00262722	Middle East
CHI8	0.0613648	0.0319041	0.0407899	-0.0501585	0.0563541	-0.0628762	-0.0251925	0.024068	0.0869473	0.0453274	-0.0539753	-0.0182017	-0.101316	-0.0494104	-0.0607646	-0.0811658	-0.0609164	0.022079	-0.00474392	0.0868715	Asia
JAP1	0.0912363	0.103769	-0.0110784	-0.0410142	-0.138198	0.12798	0.111729	-0.211934	0.209444	-0.152475	0.0332907	0.11565	-0.0219626	0.00410199	0.0548971	0.00851546	-0.0313743	0.0471227	-0.0623085	-0.1674	Asia
RUS2	-0.056481	0.0465037	-0.00341784	0.0551435	-0.00660549	-0.0668605	0.0672653	0.131899	0.0807005	-0.0134251	-0.0156391	-0.0494367	0.0380238	0.0728706	0.0602646	-0.0283272	0.000563265	-0.0134396	-0.0297908	-0.0517163	United States
FRA1	-0.0531018	0.0295955	0.0164704	0.0700378	-0.0208056	-0.0958252	0.0589235	0.119523	0.0492056	-0.0214346	-0.0261687	-0.0186314	0.0403854	0.0671657	0.072931	-0.016271	-0.00724765	-0.00282849	-0.0312971	-0.0543339	Europe
NET1	-0.052391	0.037451	0.000250911	0.0519335	-0.000559857	-0.0468035	0.0658714	0.120112	0.112448	0.0330464	-0.0177581	-0.0589262	0.0297755	0.0355885	0.0645525	-0.0419989	-0.00566394	-0.0098423	0.00357837	-0.0251607	Europe
TUR3	-0.0579341	0.0497807	-0.00945795	0.0542263	0.00921288	-0.0409166	0.0551852	0.108428	0.064318	-0.0116893	0.00177296	-0.0451499	0.0175422	0.0200538	0.0435092	-0.0214548	0.000945334	0.0263214	-0.0409139	-0.0372495	Middle East
HUN1	-0.0531132	0.0394484	-0.00944036	0.0502633	0.0111542	-0.00826454	0.0619056	0.085155	0.0930204	0.0240224	0.00823097	-0.020351	0.0331851	0.0386284	-0.000196774	-0.0229171	0.00525745	0.0179476	-0.0757417	-0.00178004	Europe
US1	-0.0537536	0.036278	-0.00498728	0.0673899	0.0169978	-0.0240988	0.0440252	0.103092	0.0556575	-0.00880863	-0.010164	-0.0236345	0.0272363	0.0433581	0.00457811	0.0265776	0.00906551	-0.0175714	-0.0275727	-0.0033088	United States
US2	-0.0507797	0.0275353	0.00288221	0.158025	-0.00658411	0.00678659	-0.0732752	-0.0269395	-0.030731	-0.01418	-0.0338928	0.0309878	0.0308392	0.0831662	-0.0090936	-0.0535821	0.0205399	-0.146923	0.0315727	-0.0203663	United States
IND2	0.0949596	-0.0292883	-0.0493646	-0.0148702	-0.027182	0.0165424	0.0412359	-0.114495	0.12633	-0.157886	-0.0136982	-0.0818353	-0.00908413	0.0303972	0.147651	0.0587846	0.025045	-0.0331698	-0.00403469	-0.0566072	Asia
US3	-0.0537172	0.0300821	0.00217128	0.173056	0.00621577	0.0142258	-0.0642755	-0.0141581	-0.00548025	-0.0432153	-0.0168605	0.0199743	0.0102664	0.0587353	-0.000514538	-0.0525948	0.0256181	-0.137039	0.0409516	-0.029894	United States
FRA2	-0.0575296	0.0378937	0.00372946	0.158969	0.00511574	-0.00567344	-0.014785	0.0603645	0.0111375	-0.0117105	-0.0346019	0.0123364	0.0316094	0.0747108	0.032706	-0.0284234	0.0117057	-0.0913389	-0.0042851	-0.0358841	Europe
HUN2	-0.051723	0.027008	0.00101633	0.0135276	-0.00343399	-0.0372725	0.0539979	0.0698947	0.0210775	-0.014797	0.00366847	0.0108255	0.0240286	-0.00446811	0.00492458	-0.0256873	-0.0203711	0.00809453	-0.0515779	0.032794	Europe
MAC1	-0.0579907	0.0344522	0.000141657	0.0152667	-0.0196024	-0.0724259	0.0593021	0.0619618	0.0233835	-0.000274961	-0.000214106	0.00526257	0.0564208	0.0437152	0.025858	-0.0246698	0.0116197	-0.00648955	-0.0333235	0.000329227	Europe
MAC2	-0.0480257	0.0127329	0.00348456	0.0149821	-0.00032461	0.000197178	0.0292839	0.0236655	0.0110903	0.0101338	0.00631014	0.0457861	0.0267379	0.00413397	-0.048147	-0.00649688	0.00612471	-0.0134359	-0.0312929	0.0277459	Europe
TUR4	-0.0381627	-0.0230069	0.0193306	-0.00297896	-0.00839115	0.0341594	0.00884395	0.00805182	0.0168498	0.00546334	0.0240096	0.0239058	0.00851095	-0.0210995	-0.0560582	0.0206093	-0.0266454	0.00278344	-0.0800258	0.0431428	Middle East
GEO2	-0.0412357	0.00515897	0.00750961	0.0319375	0.0111685	-0.0178255	0.0510842	0.0439027	0.054851	0.0253806	0.00909277	0.0188622	0.0395089	0.00033864	-0.00640268	-0.00450425	0.030837	0.00594239	-0.0634934	-0.0422012	Europe
BEL1	-0.0448557	-0.00252626	0.0280688	0.0314529	-0.00357314	-0.0270319	0.0267891	0.0617889	-0.0158281	-0.0471214	0.0344501	0.0484214	0.0114582	-0.108722	-0.0285229	0.0484983	-0.0927224	0.0221045	-0.10821	0.136887	Europe
UK1	-0.0554351	0.0456542	-0.0123866	0.0558586	-0.0575994	-0.006658	0.030987	0.0981401	0.0136697	0.0264441	0.0197833	-0.00450338	0.0424571	-0.00228758	-0.0221521	0.00677224	-0.0464668	0.0160462	-0.0257619	0.0659141	Europe
NET2	-0.0447531	0.0230383	0.00649865	0.0338552	-0.00263202	-0.0386932	0.0130382	0.0331616	-0.0408677	-0.0922482	0.0619681	0.0558467	-0.0360471	-0.135688	-0.0452566	0.0524878	-0.107133	0.0646905	-0.0955214	0.188361	Europe
AFG2	0.0813513	-0.00996177	-0.024482	0.0494176	-0.0143726	0.0416152	0.195273	-0.201772	0.0253083	-0.00285407	0.0971541	0.0750264	0.0597296	-0.0176889	0.00230297	0.0640637	0.0250567	0.0624839	-0.190285	-0.0519428	Asia
US4	-0.0471059	0.0210429	0.0182315	0.0365383	-0.00953883	-0.0365662	0.0196121	0.0487754	0.0132066	-0.0423009	0.0428241	0.0409349	-0.0482304	-0.182645	-0.0248555	0.037221	-0.119796	0.0716562	-0.0863876	0.211868	United States
US5	-0.0224328	-0.0100748	0.0851359	-0.063819	-0.127391	-0.316352	-0.103106	-0.181358	-0.0476237	0.053182	-0.0465414	0.0341411	0.0150138	0.0609643	0.0286805	0.048762	-0.0186336	0.0149857	0.0340076	-0.0738971	United States
US6	-0.0292518	-0.00970795	0.0897098	-0.0637494	-0.130493	-0.335436	-0.092578	-0.153107	-0.150582	-0.0017003	-0.0295945	0.0764174	0.053842	0.0944108	0.0181737	0.0658431	0.00324198	0.00968744	0.0295362	-0.0860301	United States
US7	-0.00640508	-0.0163438	0.0803946	-0.0236765	-0.099372	-0.245128	-0.094721	-0.156818	0.000736319	0.0282402	0.00639307	0.00608656	-0.00671625	-0.00906781	-0.0359609	0.0479326	-0.00934792	-0.0202597	0.0141558	-0.0216729	United States
BEL2	-0.0232736	-0.0145374	0.0699989	-0.0168242	-0.0814628	-0.198471	-0.0383638	-0.0818145	-0.0515139	-0.0329757	0.0356674	0.0365555	0.039023	-0.00604743	-0.0316306	0.0779513	0.00842705	-0.0407905	-0.0170288	-0.011611	Europe
US8	-0.0233388	-0.00104342	0.0608088	-0.00728147	-0.0714768	-0.213241	-0.0158481	-0.0709821	-0.0148076	-0.0151622	0.0317923	0.0231746	0.0548454	0.0169733	-0.0074953	0.0457173	0.0721169	-0.0659726	0.00758129	-0.027035	United States
US9	-0.0420169	-0.00512824	0.0626692	-0.035224	-0.0829503	-0.225283	-0.00017443	-0.0649161	-0.0161884	-0.0322157	-0.0104868	0.0786862	0.0378385	-0.0169341	0.00140156	0.0279321	0.0653773	-0.0129528	0.0108852	0.0461214	United States
BEL3	-0.0333229	0.00730102	0.0459124	0.029205	-0.0504277	-0.133034	-0.0291098	-0.00424379	-0.0862353	-0.0554253	0.0303943	0.0558239	0.00661396	-0.055804	-0.0371954	0.0809187	-0.0550258	-0.0191954	-0.0935006	0.176642	Europe
SPA1	-0.0389211	0.0019511	0.039799	0.00440946	-0.0531281	-0.126399	0.0149698	-0.00739696	0.00411302	-0.00714569	0.00714843	-0.0012058	0.033332	0.00903271	0.00333252	0.0111322	0.010411	-0.0150085	-0.00914861	-0.00482156	Europe
CHI9	-0.00359601	0.0277354	0.0155207	0.0220452	-0.0045555	-0.0762568	0.0195067	0.0634943	-0.0133936	-0.0569869	-0.0274273	0.0232652	0.0555648	0.0717118	-0.0364208	-0.0216728	0.0137704	-0.0795283	0.0407934	-0.0287912	Asia
CHI10	0.0680773	0.0714631	0.0135896	0.0678364	-0.0042356	0.0561966	0.0391361	-0.0770218	0.092442	-0.0688663	-0.0068027	0.0154892	0.00995931	-0.0353569	0.0455815	0.0410341	0.103231	0.105966	-0.0624746	-0.0639615	Asia
US10	-0.0302298	0.000245789	0.0429326	0.0249274	-0.0400822	-0.129172	0.00397381	-0.0176758	0.020167	0.00156246	4.49e-05	0.0142055	0.0531641	0.0461561	-0.0174195	-0.00963782	0.0555095	-0.119711	0.00797995	-0.0228284	United States
US11	-0.0421487	0.00430445	0.00176133	0.0267773	-0.0197651	0.0106546	0.021516	0.0485309	0.0487608	0.0358297	0.0199428	-0.0225029	0.0845491	0.0415077	-0.0280062	0.0580392	0.0549766	0.0266618	-0.0221552	-0.0267741	United States
US12	-0.0504361	0.0412658	-0.0151824	0.0245457	-0.00475904	-0.000575632	-0.0381882	-0.0192689	-0.0354732	-0.00732009	0.0242786	-0.0163612	0.0393565	0.0283506	-0.0330134	0.0279114	-0.00881039	0.0108443	-0.0161623	0.0591717	United States
IRA2	-0.0389842	-0.0167967	0.0207781	0.00859409	0.00505287	-0.01699	0.0338748	-0.00107228	-0.015902	-0.0163297	0.0376722	0.0105266	0.0206168	-0.0247455	-0.0418412	0.0450291	0.0285934	-0.00753214	-0.0214251	0.0251925	Middle East
MAC3	-0.039008	-0.0178978	0.0288269	0.00826358	0.016821	0.00778745	0.0130309	0.037204	-0.0224088	-0.00693976	-0.00175003	0.022604	0.0311216	-0.0151223	-0.0119319	0.0272251	-0.00844862	0.0275454	-0.0237482	0.026813	Europe
RUS3	-0.0161692	0.111311	-0.0850497	-0.170495	0.00249162	-0.00401872	-0.046122	-0.0180146	-0.125925	-0.0549641	0.084031	-0.112275	0.024179	0.133154	0.084405	-0.198535	-0.0806411	-0.00369389	0.0265037	0.0513181	United States
RUS4	-0.0102171	0.113505	-0.0779935	-0.164155	-0.0354019	0.00766557	-0.040896	-0.0444092	-0.0389932	-0.0541462	0.102988	-0.107075	0.0143869	0.102478	0.0898178	-0.199242	-0.130723	-0.000505305	-0.015566	0.0453199	United States
NET3	-0.0461072	0.057945	-0.0683326	-0.149848	0.0460702	0.0184159	-0.019493	-0.0498742	-0.0550294	-0.112743	0.0677751	-0.0552525	-0.0121259	0.123885	0.00378958	-0.0953057	0.000397749	0.0265909	0.0002229	0.0735839	Europe
NET4	-0.0543897	0.0645134	-0.0403528	-0.0443868	0.0343381	0.0161118	0.00858671	0.0193485	0.0124991	-0.0643701	-0.0380842	0.0135959	-0.0211934	0.0318079	-0.0212095	-0.0125215	-0.00101272	-0.061871	0.0361408	0.104537	Europe
RUS5	-0.0217829	0.0422702	-0.0408256	-0.0233635	-0.0633882	0.0272457	-0.000900914	-0.0256859	0.113753	0.0123304	-0.0831735	-0.0731623	-0.0698378	0.0519647	-0.0103329	-0.0395812	-0.0263787	-0.075138	0.0787844	0.159927	United States
MON1	0.0624115	0.0129625	-0.0522596	0.108363	0.0158675	0.0281654	-0.144564	-0.0775402	0.0185104	0.0180828	-0.0474708	-0.0193723	-0.0651523	-0.0705983	0.0407552	-0.0477525	-0.0126425	0.0390502	-0.00810032	0.00537062	Asia
US13	-0.0509048	0.0286913	-0.00303445	0.0303758	0.00120736	-0.025293	0.0368465	0.00979824	0.100246	-0.229942	0.200985	-0.0837825	-0.126509	-0.080353	-0.0514496	0.0525976	0.0286622	-0.0742193	0.0706103	-0.0382708	United States
SYR1	-0.0549473	0.039955	-0.0102179	-0.0028643	0.000857329	-0.0213443	0.0372787	-0.0102565	0.12549	-0.287181	0.257205	-0.137024	-0.176007	-0.075025	-0.057067	0.0233633	0.0704823	-0.116943	0.136643	-0.0791126	Middle East
TUR5	-0.0350021	-0.0174078	0.0146862	-0.0368064	-0.0115419	-0.00352325	0.0161306	-0.00343425	0.0719014	-0.18853	0.173192	-0.0987586	-0.0967672	-0.0432534	-0.0383165	0.00945074	0.0394877	-0.0923151	0.0988529	-0.0675331	Middle East
TUR6	-0.035175	-0.0333003	0.0249165	-0.0367212	0.0097789	0.0297957	-0.00556077	-0.0126489	0.0607189	-0.211121	0.174592	-0.0912339	-0.096573	-0.0400876	-0.0180746	0.0162406	0.0819203	-0.0985914	0.0986735	-0.0601849	Middle East
FRA3	-0.0433805	0.0194788	0.00759857	-0.0135446	0.0343847	-0.0248596	0.0173484	0.0511872	0.0863887	-0.0164408	0.0278346	-0.0459516	-0.0129077	-0.0464138	0.0345684	-0.00886469	-0.00128704	-0.0167812	-0.0156397	0.0263166	Europe
IRA3	-0.0324311	-0.0133214	0.013464	-0.0317239	0.0127521	-0.0108566	0.0211519	0.0197975	-0.00908004	-0.03383	0.000543519	0.0132898	0.000407698	0.00954796	-0.00341958	0.0160896	0.0019658	-0.0305974	-0.0331357	0.0104253	Middle East
RUS6	-0.0399516	0.023272	0.0150225	0.00904792	-0.00549898	-0.0578944	0.0111944	0.0184733	0.0414801	-0.0635037	0.0467639	-0.00914958	-0.0460733	-0.0123986	-0.0461956	0.0403745	-0.0176486	-0.0879809	0.0273378	0.00434465	United States
ITA1	-0.0485541	0.0339451	-0.00177481	-0.0120829	0.0248026	-0.0465186	0.0429427	0.0475253	0.0428514	-0.0223065	-0.0224895	0.0233132	-0.0304309	-0.0243942	-0.0247575	-0.0205386	-0.033792	-0.0320031	-0.0325445	0.0875281	Europe
ITA2	-0.0419467	0.0047779	0.00920788	-0.013461	-0.00499625	0.00160461	0.0131555	0.0550196	0.0390636	-0.0417054	0.0247021	-0.0345098	-0.0313667	-0.0214822	-0.0180182	0.0121168	0.0154061	-0.0380903	0.0146457	0.0489406	Europe
IND3	0.160898	-0.175901	-0.350088	0.0177865	-0.0693555	-0.0951071	-0.195145	0.122927	0.10609	0.0576443	0.0850152	0.145968	-0.213454	0.114835	0.190657	0.0500258	0.139378	-0.0769491	-0.201578	0.14197	Asia
TUR7	-0.0282966	-0.0422315	0.023008	0.0164047	0.00682859	0.0248858	0.0472481	-0.000334021	0.0486332	-0.119461	0.0997548	-0.00553158	-0.0730324	-0.0759606	-0.0079296	0.0192803	0.0720408	0.0648678	-0.0627549	0.021881	Middle East
RUS7	-0.0104464	0.0663441	-0.0664703	-0.0732078	-0.100834	0.0359044	-0.0768895	-0.0480791	-0.101173	-0.0751617	0.112734	-0.169907	-0.0173956	0.200621	0.0432437	-0.138314	-0.0273816	0.252646	-0.0973948	0.0308437	United States
RUS8	-0.00977071	0.0579806	-0.0528292	-0.0690211	-0.0943704	0.013305	-0.077853	-0.0603515	-0.101749	-0.0938642	0.0978549	-0.173073	-0.0302462	0.198569	0.0583706	-0.152572	-0.0372749	0.236552	-0.125273	0.0314911	United States
CHI11	0.025026	0.0242719	0.0223153	-0.015164	-0.0813716	0.0302981	-0.00625962	0.0653846	-0.150238	-0.0492644	0.079203	0.084357	-0.0292887	-0.0909038	-0.00576063	0.0109101	-0.0669424	0.142632	0.0254644	0.0354898	Asia
TUR8	-0.0159715	0.0482355	-0.00271947	0.0840937	-0.0675371	0.0648881	-0.0704211	-0.052201	-0.0950687	-0.0890784	0.0636567	0.0533027	-0.0691576	-0.0810094	-0.0321327	0.0179256	-0.0655851	0.0151103	0.0455761	0.0299183	Middle East
RUS9	-0.0141788	0.0603646	-0.00168865	0.0467439	0.00226475	-0.00304844	-0.0349383	-0.019873	-0.00863017	-0.0554418	0.070138	-0.0115078	-0.022375	0.0214595	-0.0496423	0.0289615	0.0576679	0.052198	0.0200279	-0.0306842	United States
RUS10	-0.05148	0.0423246	-0.00446245	0.154391	-0.0230235	0.00694862	-0.0891812	-0.0577892	0.0264137	0.00448156	-0.0288087	-0.00635887	-0.0317174	-0.00355433	0.0138505	-0.0147001	-0.032591	0.0898679	-0.0169379	-0.0288105	United States
RUS11	-0.0360045	0.0540501	-0.00681095	0.13095	-0.0746237	0.0156007	-0.0845175	-0.101701	-0.0237688	0.00671123	-0.0211018	0.0133471	-0.0539225	-0.027191	0.00104764	0.0114157	-0.025521	0.139608	-0.0355955	-0.0478796	United States
RUS12	-0.0288889	0.0709452	-0.0336784	0.021248	-0.0911616	0.0167203	-0.0178887	-0.0489763	0.0811336	0.0650991	0.0445097	-0.0418439	0.01977	-0.020462	0.0148404	-0.0329066	-0.111621	0.0900393	-0.0412251	-0.0136307	United States
RUS13	0.00432307	0.0694149	-0.00720455	0.0747799	-0.047909	0.080651	-0.0179014	-0.0902801	0.0265205	-0.0355341	0.0125719	0.0517284	0.0299381	0.0353923	0.0152416	-0.0176115	-0.0337748	0.047885	-0.0452141	-0.0429446	United States
NET5	-0.0406735	0.0501484	-0.0268495	0.00697033	0.0120756	0.0164091	-0.0129887	0.0513747	-0.00393821	0.0125231	0.0336817	-0.0404037	0.0376923	0.0477129	0.054381	-0.0492639	-0.056069	0.050169	-0.0530014	-0.0187074	Europe
MAC4	-0.0435681	0.0169384	0.0104387	0.0219231	0.00403782	-0.0211652	0.0340474	0.0866849	0.056858	0.00422535	-0.0210591	-0.0407401	0.00708311	-0.000334596	0.0207244	-0.0228896	-0.0314908	-0.0115932	-0.0425069	-0.0129346	Europe
UK2	-0.035983	0.0214298	0.0340264	0.0201565	-0.0258012	-0.126969	0.0369676	0.0508216	0.0440799	-0.017318	-0.0125042	-0.0104595	0.0401281	0.0495419	0.0537813	-0.0223675	-0.000463959	-0.0209485	-0.0206781	-0.0570687	Europe
CHI12	-0.000829667	0.0435833	0.0140639	0.034246	0.0269382	-0.0374771	0.028548	0.0628613	0.0816127	0.0657211	0.00240665	-0.0386951	-0.026499	-0.00918097	-0.0398431	-0.017513	-0.0471738	-0.00299879	-0.056876	-0.015745	Asia
TUR9	-0.00664182	0.0108593	0.0382104	0.0237306	0.00784296	-0.0421011	0.0616056	0.11488	-0.0227887	-0.083641	-0.0226601	0.075454	0.000429462	0.0583288	0.0463587	-0.0238219	0.0026672	0.0956483	0.0279116	-0.0267738	Middle East
FRA4	0.025298	0.0564767	0.0324694	0.0779432	0.0428668	-0.0397112	0.115911	0.22668	-0.0493406	-0.147401	-0.072694	0.154328	-0.0101521	0.161097	0.0592506	-0.0408291	0.0655195	0.149022	0.0779293	-0.0824239	Europe
UK3	0.00270869	0.0352508	0.0217028	0.00476211	0.0630241	-0.0242639	0.053956	0.111481	-0.106993	-0.154702	-0.0783008	0.231658	-0.0488511	-0.0535274	0.00436088	0.022314	0.0111911	0.274905	-0.0486545	0.0470009	Europe
TUR10	0.00117372	-0.13217	0.0434016	-0.0583448	-0.00591	0.0482966	-0.0528251	-0.0159244	-0.045146	0.0059721	-0.0206133	0.0333724	-0.0047845	0.0232177	0.0700375	0.022667	0.0944225	-0.0324163	-0.00153017	0.00605316	Middle East
TUR11	-0.000592257	-0.137609	0.07354	-0.0592621	-0.00609748	0.0901751	-0.0293983	-0.0116535	-0.0648474	-0.0362159	-0.0196093	0.00716976	0.0337938	0.0589598	-0.00139848	0.0322821	0.0805335	-0.0631959	-0.00963399	-0.0337091	Middle East
TUR12	-0.00841075	-0.113554	0.0771228	-0.048656	0.00443465	0.0819919	-0.0333034	0.00817306	-0.0391964	-0.0451206	-0.0367528	0.00111569	0.023361	0.0437033	0.0400927	0.0276021	0.0403749	0.0217418	0.00249379	-0.0650926	Middle East
TUR13	-0.0121797	-0.122972	0.0761662	-0.0606992	0.00312736	0.0778755	-0.0375922	-0.00654671	0.0224547	0.027773	-0.0321435	-0.0168733	0.0250597	0.0193718	0.0163265	0.0189748	0.0361372	0.0608498	0.00566374	-0.0669124	Middle East
TUR14	-0.0130887	-0.110215	0.0692612	-0.0563502	0.0107766	0.080663	-0.0287224	-0.00889053	0.0241932	0.0242456	-0.0280366	-0.0438561	0.00561055	0.0216928	0.0389963	-0.0189214	0.0343588	0.0524634	-0.00348817	-0.0708606	Middle East
TUR15	-0.017819	-0.0843031	0.0583686	-0.0469585	-0.0117213	0.0374508	-0.0422892	0.00469867	-0.00481027	0.0304526	-0.0460189	-0.0145405	0.00593627	0.0226078	0.0144265	0.0145316	0.00459126	0.0233021	0.0358812	-0.0150039	Middle East
TUR16	-0.026486	-0.0593312	0.0508264	-0.0405648	0.0218146	0.0155705	-0.0283718	-0.0234688	0.0276642	0.0494882	-0.0130306	0.00620178	0.0181169	-0.0614852	0.0241103	-0.0110039	0.0608645	0.0334801	8.81e-05	-0.0120863	Middle East
TUR17	-0.0160599	-0.108663	0.0816226	-0.0550039	-0.0117241	0.0346414	-0.0459901	-0.0172082	0.0137522	0.0125114	-0.0215167	-0.00504798	0.0111742	-0.0160376	0.0306648	-0.00662522	0.0726957	0.0167553	-0.0520601	-0.0333435	Middle East
TUR18	-0.0164796	-0.0973128	0.0729012	-0.0499056	-0.0017034	0.0371347	-0.0224418	0.011774	0.00837594	0.0171219	-0.00904381	-0.0156376	0.0154113	0.00639893	0.0515319	-0.00483143	0.0321106	0.00664495	0.0609881	-0.0259286	Middle East
IND4	0.166846	-0.187043	-0.386217	0.0131972	-0.0482996	-0.118536	-0.158094	0.0492804	0.0768957	-0.305838	-0.219806	-0.0764599	0.467463	-0.29151	-0.283492	-0.273566	0.0162044	0.0443105	-0.019793	-0.102452	Asia
IRA4	0.02751	-0.132909	-0.0789158	-0.0131349	-0.00362299	0.0196555	0.00744755	-0.007995	-0.0155274	0.0124158	-0.0281414	-0.0199032	-0.0759909	0.00897679	0.00137283	0.0624337	-0.0338408	0.00746504	0.0149057	0.00420537	Middle East
TUR19	-0.0177535	-0.0981196	0.0630742	-0.0467962	-0.0277735	0.0522872	0.00259508	0.0200192	0.0201116	0.00369359	-0.0081028	-0.00272368	0.00687048	0.0499005	-0.0134603	0.0193581	0.0297204	0.0110039	-0.0456001	-0.0179656	Middle East
TUR20	-0.00646851	-0.094159	0.055915	-0.0434654	-0.010709	0.0514376	-0.00723462	-0.000704878	0.0010283	-0.00111675	0.00588779	0.0038672	0.0139838	0.0287174	-0.0127435	-0.00200494	0.0437592	0.0107986	-0.105609	-0.0445201	Middle East
TUR21	-0.0134576	-0.106772	0.0663877	-0.0694405	-0.0208945	0.0641805	-0.0326136	-0.0099859	-0.00124537	-0.034271	0.0173054	0.00155062	0.00644199	0.0138938	-0.0319512	-0.00735291	0.0434314	-0.0326334	0.0271146	-0.0196728	Middle East
TUR22	-0.01972	-0.0793056	0.0567441	-0.0642529	-0.0167087	0.0238774	0.00567305	0.01013	0.00690503	0.028047	0.0133543	-0.0276085	0.0236678	-0.0301764	0.0188843	-0.0531507	0.0392981	0.0266567	0.0847066	0.0286198	Middle East
TUR23	-0.0218847	-0.0623993	0.0503811	-0.037492	0.000348624	0.020153	-4.73e-05	0.024399	0.0260211	0.0291366	-0.0256571	-0.0127516	0.00679088	-0.0260784	0.0585542	-0.0563965	0.0187939	0.0251526	0.0194134	0.00588018	Middle East
IRA5	-0.0148297	-0.0689937	0.0375206	-0.0304292	-0.00112585	0.0148211	0.0301792	-0.00366171	0.0316811	0.0285668	-0.00446851	-0.031084	-0.0373776	-0.0490653	-0.0278835	-0.0490309	-0.0147672	0.0140935	-0.0390092	0.00238384	Middle East
TUR24	-0.0263967	-0.0537984	0.0493287	-0.0291292	-0.000701525	0.0232732	-0.0133996	0.0102319	0.0197668	0.0208579	-0.0203023	-0.0162759	-0.0161357	-0.0352977	0.0151024	-0.0113873	0.000469444	0.0045089	0.028125	0.0349822	Middle East
TUR25	-0.0296746	-0.0480946	0.039947	-0.021617	-0.00181592	-0.00296664	0.010562	0.0270663	0.0244544	0.0131084	-0.019515	-0.0239454	-0.0192326	-0.0278439	0.0188948	-0.000375674	0.00694066	-0.00408174	-0.00293624	-0.0185063	Middle East
TUR26	-0.0118713	-0.0535287	-0.012064	-0.0125498	-0.00517927	0.00965061	0.00278504	0.0148074	0.0869869	0.0354642	-0.00753456	-0.0379565	-0.00601886	0.01416	-0.00319799	-0.0408001	-0.00905559	0.00577378	-0.0277216	0.0598737	Middle East
PAK1	0.137541	-0.18025	-0.282102	0.030072	0.0118379	-0.086866	-0.00832487	-0.00768794	0.0185024	-0.0228088	-0.127244	-0.167827	-0.117236	0.0381297	0.0784067	0.240949	-0.0870443	-0.00496379	0.027742	0.137694	Asia
ETH1	-0.0316094	-0.0212731	0.0140122	-0.0800312	0.048505	0.0374271	-0.0258878	-0.0114987	0.0373317	0.0112338	-0.0232751	0.020254	-0.0347004	-0.0131116	-0.0339699	0.0329979	-0.0487391	-0.0864129	-0.0281917	0.0154772	Africa
TUR27	-0.0250749	-0.0801631	0.0552036	-0.0372001	-0.00486323	0.0653731	-0.0084827	0.00748013	-0.00481277	-0.0161032	0.00838893	0.0249629	0.0346215	0.0429345	-0.0368657	0.0107936	0.0103919	-0.0399134	-0.0581501	-0.050224	Middle East
UK4	-0.0104277	-0.0680262	0.0116483	-0.0191986	-0.00526889	0.0576151	0.00109671	-0.0168768	-0.0431174	0.0395674	-0.00560668	0.0253708	-0.0029849	0.024042	-0.0631821	0.000682826	-0.0520488	-0.0287326	-0.0498419	-0.0253176	Europe
IRA6	-0.0193159	-0.0747797	0.0481993	-0.0289952	-0.0105785	0.0341877	-0.00542873	-0.00297242	-0.0295562	0.0222642	-0.0304763	0.000321196	0.00184542	0.00171087	-0.0137058	-0.000152009	-0.00954565	0.0165884	-0.016507	-0.0393135	Middle East
TUR28	-0.00288181	-0.0995688	0.00505918	-0.0135995	0.0105334	0.0321164	0.0652838	-0.0337331	-0.0629291	0.0187796	0.00330633	0.0452068	0.00618517	0.0184257	-0.0520982	0.00625276	0.00620982	-0.0339967	-0.0408925	-0.0585219	Middle East
IRA7	-0.012283	-0.0705941	0.00804926	-0.0123641	0.0109573	0.0191948	0.0276939	-0.0274726	-0.0693358	0.0104348	0.00612374	0.0325841	0.00614937	-0.0138854	-0.0408229	-0.0191444	0.0325173	-0.00345012	-0.0238771	-0.0454183	Middle East
TUR29	-0.0212157	-0.0482002	0.0276298	-0.0247729	0.00543703	-0.0169133	0.018498	-0.0248874	-0.0112699	0.00247456	-0.0136988	0.025417	0.00766163	-0.0175174	-0.0210287	0.00180577	-0.0238209	-0.0442938	-0.0285013	-0.00847478	Middle East
TUR30	-0.0141788	-0.0803051	0.0582861	-0.0377797	-0.018574	0.0350209	-0.0151064	0.0249236	0.011174	0.0248839	-0.0300927	0.00386771	0.0408171	0.0176274	0.0215047	-0.00453196	-0.0345585	-0.0383394	0.0444401	0.0653218	Middle East
TUR31	-0.0113977	-0.0909361	0.0671017	-0.0458005	-0.0190022	0.0434909	-0.0298346	-0.00355871	-0.012036	0.0139301	0.00299884	-0.0072308	0.041223	0.00254197	0.00761592	-0.0122809	-0.0327622	-0.024601	0.0826757	0.078362	Middle East
BEL4	-0.0178185	-0.0839667	0.0467669	-0.0443124	-0.00966232	0.030858	0.00282421	0.014994	0.0029622	0.0326754	-0.0296724	-0.00211856	0.0292181	0.0223809	0.00603512	-0.0262223	-0.0762574	-0.0465511	0.0187605	0.0564779	Europe
TUR32	0.0901825	-0.117138	-0.139779	0.00547122	-0.00203495	-0.0256661	-0.0441113	0.0507869	-0.0793101	-0.00484884	-0.0259669	0.0876673	-0.113746	0.0312875	0.135391	0.108226	0.176128	-0.0580512	0.00539763	0.00912134	Middle East
TUR33	-0.0290746	-0.0481632	0.0369064	-0.00843133	-0.019183	0.0198165	0.0224645	0.0596177	-0.0042526	-0.0417614	0.0064747	0.00180564	0.025041	0.0127736	0.00379708	0.00101586	-0.0599358	-0.0411609	-0.0135227	0.0190713	Middle East
SYR2	-0.00495165	-0.0909898	0.0265284	-0.0264549	-0.00624029	0.0237148	0.0884018	-0.0149639	-0.0237559	0.0341475	-0.00438357	-0.0175278	0.0168009	0.00582806	0.0374567	-0.074101	-0.0671056	-0.046276	0.108608	0.0535789	Middle East
EGY2	-0.0254145	-0.0500558	0.0363697	-0.0754887	0.0294256	0.0478822	-0.0156626	0.0247397	0.00685565	-0.0257347	0.030168	0.0291131	0.0363409	-0.00283555	-0.0198655	0.0126335	-0.0701644	-0.0156357	-0.0919756	0.0531757	Africa
SYR3	-0.0265534	-0.0550016	0.0463457	-0.0159731	0.00315718	0.030182	0.0123239	0.040876	-0.0403899	-0.0783241	0.0625028	0.0473931	0.0310444	-0.0494572	-0.0103366	0.023571	-0.0962513	-0.0126706	-0.0416155	0.136373	Middle East
TUR34	-0.0271254	-0.0401725	0.0383069	-0.0121778	-0.0134369	0.00168444	-0.00188874	0.0188346	-0.0261546	-0.0140034	-0.00947541	0.00655482	0.0196787	0.0270058	-0.0126558	-0.0159778	-0.0198069	-0.0206485	-0.0466102	-0.00200393	Middle East
MAC5	-0.0252877	-0.0607757	0.0499817	-0.0360687	-0.0119359	0.0166081	-0.00759111	0.0317239	-0.00436001	-0.0350947	-0.00873385	0.0025778	0.0119388	-0.00793071	-0.00786225	0.0137719	-0.0195176	-0.0234696	-0.00787307	0.0174381	Europe
SYR4	-0.0184892	-0.0664077	0.0384583	-0.023874	0.000221969	0.0280579	0.0160456	0.00521664	-0.0347665	-0.0200531	0.0252737	0.0231137	0.0236948	9.49e-05	-0.0106168	0.0188508	-0.0126732	-0.0108282	-0.00265911	0.00229745	Middle East
TUR35	-0.0315023	-0.0523148	0.0408157	-0.0214538	-0.00367051	0.0391719	-0.0101439	0.015831	-0.00466277	0.0224973	-0.00555613	-0.0150133	0.0441801	0.0254226	-0.0192097	0.0145434	0.03178	0.00959544	0.00280244	-0.00101707	Middle East
NET6	-0.0238971	-0.0478477	0.0195456	-0.0973053	0.0340111	0.0579261	-0.0686245	-0.0483368	-0.0501679	-0.0753855	0.0421148	-0.0567194	-0.00271472	0.0887585	0.00389534	-0.0275255	0.0134137	0.0320045	-0.020905	-0.00318026	Europe
NET7	-0.0307277	-0.01764	-0.00619993	-0.101244	0.0560535	0.0411819	-0.034939	-0.0312181	-0.0336195	-0.0694979	0.0413627	-0.0430348	0.00243642	0.0580863	0.0314987	-0.00580821	-0.00971984	-0.0135141	-0.00576502	-0.00676444	Europe
MAC6	0.0881122	-0.066113	-0.147639	0.0490787	0.0060985	-0.0711333	0.0099588	0.0762299	-0.0353581	-0.0448227	-0.0379509	-0.0136975	0.00377495	0.0996434	0.0158224	0.14208	-0.0461852	-0.00187851	0.0430658	-0.0147713	Europe
TUR36	-0.0163813	-0.0701967	0.0423348	-0.0298472	-0.00738118	0.033928	0.00198192	-0.00237643	-0.0122391	-0.0393334	-0.00726278	-0.0105596	0.0244441	0.0626669	-0.0255784	0.00181296	-0.0441083	-0.0538996	0.010777	0.0427605	Middle East
TUR37	-0.0239676	-0.066132	0.0470445	-0.0177887	-0.00191758	0.0246147	0.0226972	-0.000133631	-0.0376981	-0.0150891	-0.0142767	0.0617402	0.0241089	0.0700627	-0.0181745	-0.00817118	0.0153786	-0.0597691	-0.0545973	-0.0357845	Middle East
IND5	-0.0014435	-0.0763962	0.0133822	-0.0359762	-0.0396014	0.0269536	-0.0119754	0.0584866	-0.0245512	0.000197476	0.0223805	0.0892576	0.012815	0.0765547	0.0067538	-0.0437857	-0.0168388	-0.0823154	-0.0214207	-0.0046776	Asia
AFG3	0.00656947	-0.0453419	0.012473	-0.0302229	-0.000414681	0.021062	0.00512737	0.000672671	0.0224293	0.0342446	0.0346065	-0.0473161	0.0371694	0.0193922	-0.0340282	-0.0352478	-0.00728186	-0.0595414	-0.0830711	-0.0362832	Asia
TUR38	0.0149727	-0.0569171	0.0491285	-0.0250805	0.0254438	0.0660926	-0.00712208	0.0220168	-0.0264906	-0.0171836	0.0180399	-0.0112961	0.076444	-0.00973335	-0.0136124	0.0404505	0.0356093	-0.0298532	-0.0357435	-0.00661641	Middle East
TUR39	-0.0180973	-0.0498873	0.0106308	-0.0147024	-0.00190629	0.0136093	0.0328343	0.0389162	-0.0195105	0.0408457	0.0141104	0.00587507	-0.00147696	0.0526589	-0.0264619	-0.0264901	-0.0253564	-0.0467152	0.0158852	0.012721	Middle East
TUR40	-0.034661	-0.0116372	0.01286	-0.0699866	0.0468844	0.0374323	-0.0330973	0.023213	-0.0444679	-0.0151886	-0.0822048	0.085878	0.0502822	0.0614172	0.00792444	-0.0179447	-0.0786337	-0.0943237	-0.0551536	-0.0716553	Middle East
TUR41	-0.0360733	-0.0315302	0.0308634	0.0189412	-0.00419288	0.0299289	0.00721638	0.0579175	0.0286082	0.0116639	-0.0271542	-0.00484014	0.0195538	0.020812	0.0119606	0.0106341	-0.0599794	-0.00555743	-0.0590118	0.00539077	Middle East
DEN1	-0.0581028	0.100462	-0.0947312	-0.118311	0.165275	0.00457003	-0.0374864	-0.0561261	0.00587698	0.0651846	-0.0794995	0.0701538	-0.0179885	-0.0624015	0.043465	0.0257301	-0.0162241	-0.00322902	0.023702	-0.0847438	Europe
US14	-0.0530974	0.0918191	-0.0896171	-0.153153	0.170736	-0.0135092	-0.0338444	-0.0463169	0.00177951	0.0215411	-0.0743242	0.0693618	-0.0141066	-0.0311	0.0694168	0.0168975	-0.0387644	-0.00327081	-0.00870291	-0.0937554	United States
TUR42	0.0686924	-0.134883	-0.105092	-0.0271432	-0.00363249	-0.00987957	-0.0704963	0.0419799	0.021345	-0.0373128	-0.0595229	-0.028859	-0.000623014	0.0245866	0.0012915	-0.0338095	0.0684547	0.0568462	-0.142017	-0.02908	Middle East
US15	-0.0519355	0.0922227	-0.0974255	-0.123674	0.13397	0.0129573	-0.0384753	-0.0440197	-0.0481101	0.0362913	-0.0139216	0.0442467	0.0174576	-0.0407369	0.0222461	0.0224108	0.0459355	0.0515717	0.00650667	-0.0515045	United States
US16	-0.0597805	0.0981307	-0.0903349	-0.142624	0.153008	-0.0117852	-0.0341594	-0.0310826	-0.0344639	-0.0286801	0.0140122	0.0528105	0.0188189	-0.0132294	0.0142639	0.0590987	0.016906	-0.0471805	-0.019171	-0.0202408	United States
MAC7	-0.0591721	0.0875836	-0.0781891	-0.0862955	0.166614	-0.00594238	-0.0198225	-0.0136201	-0.0117222	0.0107945	-0.035836	0.0832639	0.00229208	-0.0452276	0.021049	0.0565445	-0.0430826	-0.0638043	-0.0254872	-0.0809117	Europe
UK5	-0.0595126	0.0916371	-0.0798789	-0.0946727	0.143314	-0.0083069	-0.0142207	-0.0155582	-0.0218758	-0.00261488	-0.0198871	0.0527413	0.00917443	-0.0207118	0.0269042	0.0260194	-0.0265646	-0.00747822	-0.0244337	-0.0585151	Europe
RUS14	-0.0472527	0.0783053	-0.0593604	-0.0937591	0.136851	0.00354112	-0.0332461	-0.0390736	0.0322411	0.0317138	-0.0228434	0.0295563	-0.0204639	-0.069358	0.0400861	0.015054	-0.0219253	-0.0460014	0.0109052	-0.0349072	United States
RUS15	-0.0528556	0.0707942	-0.0545208	-0.0735387	0.116761	-0.010462	-0.0136241	0.0070747	-0.0016485	-0.00519921	-0.0408661	0.0509507	-0.00811576	-0.0225637	0.0311793	0.0230052	-0.027753	-0.0344335	-0.043875	-0.0824686	United States
US17	-0.0527207	0.0725756	-0.0506515	-0.0840385	0.105087	-0.0372258	0.000406318	-0.00438859	0.0169311	-0.00597891	-0.0501976	0.0748859	-0.018897	-0.0518644	0.000305912	0.0236075	-0.0355889	-0.0195055	-0.0225736	0.0258276	United States
BEL5	-0.0328117	0.0479765	-0.0301772	-0.115153	0.0950419	-0.0396633	-0.0452167	-0.0644546	0.0451813	0.0205739	-0.0440647	0.0381384	-0.0281588	-0.0279493	0.00344203	0.0075219	-0.0870749	-0.0162173	-0.0645358	-0.0919453	Europe
GEO3	-0.0489606	0.0418473	-0.025553	-0.0397814	0.0821722	-0.00150074	0.0101596	0.0226644	0.026191	-0.0071575	-0.0211076	0.0533764	0.0264281	0.00946719	6.66e-06	0.0274847	0.000226497	-0.0269631	-0.0532534	-0.0283899	Europe
GRE1	-0.051564	0.0386559	-0.0390126	-0.0515607	0.0692338	-0.00447807	-0.00172056	-0.00653662	0.0266603	-0.0235748	-0.0154247	0.0298817	-0.0405042	-0.0364997	0.000367188	0.0465058	-0.0176707	0.0332376	0.0287513	-0.0480085	Europe
CHI13	0.0593932	0.0435907	0.0300309	0.0396447	0.0234049	-0.0133194	-0.00384175	0.0673708	0.00357943	0.0544364	0.00580862	0.0129481	0.0341799	0.0480748	-0.0991577	0.00354765	0.00956383	0.0287134	-0.0252816	-0.0621829	Asia
FRA5	-0.033747	0.0348447	-0.043442	-0.0946203	0.112174	0.0152619	-0.0167659	-0.0234523	-0.00824652	0.0384783	-0.0519957	0.0656776	0.0218098	-0.00659186	0.000749489	0.024949	-0.0251722	-0.0638814	-0.0128352	-0.0471297	Europe
RUS16	-0.0598485	0.0899642	-0.0663272	0.00235213	0.059082	0.00513613	-0.0150872	0.00292873	0.00822437	0.0578501	-0.0225313	-0.0303849	0.0439926	0.0183904	0.0236865	0.0270249	0.0767317	0.0284536	0.00732876	-0.0387328	United States
RUS17	-0.0603021	0.0870204	-0.0607509	0.0158963	0.0641517	0.00345125	-0.00685382	0.0137823	0.0311816	0.0522795	-0.0431748	-0.0235211	0.0380444	0.026831	0.0348211	0.026588	0.0711399	0.0182378	0.000437071	-0.0538178	United States
RUS18	-0.044988	0.0757968	-0.0332595	0.0320583	0.00887602	-0.00829689	0.0284736	0.0558132	0.0391664	0.0203791	0.0359927	-0.0751891	0.0624585	0.0542482	-0.000895272	0.0569954	0.0894934	0.0379731	0.00020286	-0.009231	United States
RUS19	-0.0545497	0.0727551	-0.0469834	0.00918981	-0.00567588	0.0303104	-0.0261232	-0.00596559	-0.0190301	0.0401831	0.026572	-0.0553076	0.0757475	0.0701642	-0.05556	0.0916133	0.144091	0.00236346	0.0658133	0.0889293	United States
DEN2	-0.0399788	0.0536485	-0.0491598	-0.0285358	-0.0258655	0.0302366	-0.012248	-0.0162742	-0.0139032	0.0650015	0.0093088	-0.0665579	0.050386	0.0515731	-0.0355669	0.0557444	0.169207	0.0248457	0.147344	0.111246	Europe
RUS20	-0.0467038	0.0698615	-0.0541253	0.015496	0.0673078	0.00476661	-0.00950407	-0.00512616	0.0468583	0.045556	-0.0124709	-0.0394877	0.0155333	0.00247736	0.0178054	0.0645156	0.114961	0.0368017	0.0578467	0.0313037	United States
DEN3	-0.0521668	0.0909864	-0.0751759	-0.0463009	0.0105595	0.045686	-0.0292177	-0.0392588	-0.0421446	0.0662477	0.0517826	-0.037384	0.103226	0.0608964	-0.1096	0.145519	0.187955	0.0386216	0.0647256	0.122774	Europe
HUN3	-0.0397153	0.096435	-0.0738311	-0.04458	0.00479817	0.0602743	-0.0267927	-0.0493799	-0.0244255	0.0744613	0.0252742	-0.0374746	0.0812724	0.0448938	-0.0866894	0.154022	0.19876	0.0703967	0.0626638	0.116529	Europe
JAP2	-0.0474117	0.0715879	-0.0593571	-0.0625612	0.0121731	0.0420206	-0.0160359	-0.0258492	-0.0697078	0.0695958	0.0370805	0.0207017	0.0822965	0.0178353	-0.108967	0.10757	0.127625	0.0108357	0.0339907	0.0900093	Asia
CHI14	0.0674245	0.0474264	0.0451377	0.0275029	0.00816418	-0.0357944	0.0191297	0.115258	-0.0256544	0.0297385	-0.000372382	0.0163521	-0.00131168	0.108638	-0.0995941	0.0136091	-0.036985	-0.0298623	0.0124742	-0.0512865	Asia
SER1	-0.051559	0.0577088	-0.0453652	0.039376	0.0799454	0.0387479	-0.0968709	-0.104502	-0.0380205	0.0178449	-0.0322228	0.0609527	-0.055117	-0.101928	-0.00583077	0.005575	-0.117218	-0.0144056	-0.00842978	-0.0343336	Europe
US18	-0.0411411	0.00403465	-0.00332338	0.101708	0.0472215	0.0734388	-0.106123	-0.0718043	-0.0609292	-0.00884638	-0.0605955	0.0372065	-0.00726952	0.0445138	0.0274539	-0.0307164	-0.0125501	-0.121512	0.0541925	-0.0123518	United States
UK6	-0.0409923	-0.00132689	-0.000725633	-0.00667554	0.0416649	0.0286692	0.00361036	0.018222	0.0323237	0.0327104	-0.0214382	0.00775821	-0.00253747	-0.0103514	-0.0011711	-0.00257814	-0.0404651	-0.0451923	0.0359537	-0.00316355	Europe
RUS21	-0.0524553	0.0444461	-0.0136709	0.217962	0.00760088	0.0789472	-0.160852	-0.103828	-0.0253904	0.00875818	-0.0587792	-0.0118705	-0.0475915	0.00239544	0.0338642	-0.0784066	0.00789267	-0.0336617	0.0538674	0.0152576	United States
US19	-0.0584601	0.0509905	-0.0169039	0.210985	0.0302695	0.0506948	-0.108273	-0.0407907	-0.0378712	-0.0291021	-0.0348993	0.00419964	-0.0201026	0.0120926	0.0198064	-0.0197335	-0.0100289	-0.0709146	0.0237993	-0.00180327	United States
EGY3	-0.0429909	-0.00765376	0.0139003	0.11596	0.000475271	0.0487826	-0.0676632	-0.0335836	-0.0459777	-0.0304828	-0.0254593	0.0142347	0.00377864	0.0338432	0.00362614	-0.0111653	0.00331576	-0.0629795	0.00531733	0.0311393	Africa
JAP3	0.0568384	-0.00949762	0.0351904	0.00566083	0.0227778	0.0166582	0.0501871	0.00262368	-0.0474237	-0.0363013	-0.0317919	0.0201228	-0.0091615	-0.0412186	0.051396	0.0128776	0.116442	0.0243475	0.0848481	-0.0491326	Asia
AFG4	-0.0139192	-0.0254096	-0.0581691	0.133936	0.0200927	0.0201738	-0.00669686	-0.125414	-0.101368	0.0483809	-0.0288517	-0.0245302	-0.0179864	0.00671306	0.00489183	-0.0487526	-0.0519844	-0.0675239	0.015011	0.0597472	Asia
IRA8	-0.0235117	-0.0241884	-0.00832404	0.102756	0.00963703	0.0496693	-0.0632111	-0.124777	-0.0874791	-0.0124927	0.00773855	0.0100563	-0.0518897	-0.0182953	-0.0622709	-0.0296635	-0.060282	-0.0242519	-0.00736308	0.040996	Middle East
US20	-0.0375938	-0.0131699	0.0144853	0.112771	0.00259799	0.0812054	-0.0975058	-0.0260987	-0.0664132	-0.0287334	-0.0211464	0.0254517	0.016839	0.0774179	0.0182719	-0.050999	0.0120744	-0.0697212	0.0292477	0.00203722	United States
HUN4	-0.0351656	-0.039485	0.0296415	0.136669	0.00465758	0.0947132	-0.130616	-0.0710288	-0.096252	-0.0602927	-0.038647	0.058993	-0.024684	0.015007	0.0175215	-0.0587665	0.0166062	-0.0601453	-0.0130367	-0.00981443	Europe
TUR43	-0.0349419	-0.0368824	0.0201938	0.123156	0.00333936	0.106986	-0.135858	-0.0727398	-0.0557133	-0.034259	-0.0351019	0.0238228	-0.040681	0.0244662	0.00727386	-0.0312044	-0.0523053	0.0614367	0.0220325	-0.0293645	Middle East
TUR44	-0.0463553	0.00651038	0.00741804	0.108225	0.00648433	0.0468992	-0.0687822	-0.00833608	-0.0371013	-0.0207322	-0.0327536	0.0163417	0.00360692	0.0289176	-0.00207667	0.000240803	-0.0189879	-0.0316835	0.0106687	0.00432442	Middle East
SWE1	-0.0424574	0.00146407	0.0378584	-0.0195242	-0.0405403	-0.125169	-0.00732568	-0.0430726	0.0292321	0.00284913	0.00137672	-0.0116703	-0.0186594	-0.0648164	0.0289802	-0.0149007	0.0111594	0.019429	0.0330763	0.0803918	Europe
CHI15	0.0210187	0.0582441	0.0097604	0.101811	0.0522371	0.00557534	-0.0437328	0.0110759	-0.0299388	-0.0568889	0.0247579	0.0225141	-0.041605	-0.0156096	0.010735	-0.00753643	0.0454698	-0.0648844	0.0138555	-0.036423	Asia
TUR45	-0.0228754	-0.0643813	0.0624523	-0.0363848	-0.0232976	-0.0322147	-0.0333673	-0.0321532	0.0217686	0.0153687	-0.0292046	-0.00267559	-0.0197513	-0.0391597	0.0181738	0.00427494	0.0233124	0.0276281	0.00512078	0.0203542	Middle East
US21	-0.0374703	-0.00847709	0.0510039	-0.0332472	-0.0394302	-0.145157	-0.0241061	-0.0668404	0.0489905	0.00256962	-0.00187207	-0.00508483	-0.0395433	-0.0630455	0.0173641	-0.00731162	0.0525706	-0.0139565	0.0264274	0.0212876	United States
IND6	-0.0178689	-0.0259157	0.0189729	-0.00629076	-0.0437818	-0.120253	-0.0356531	-0.0263792	0.0305688	0.0453055	-0.018671	-0.0451577	-0.0159821	-0.0394597	0.0600073	-0.00174063	-0.0422465	0.0886798	0.0213036	-0.0037743	Asia
US22	-0.0272615	0.00842813	0.0357714	-0.0182708	-0.0784785	-0.139419	-0.0140505	-0.0365208	0.120841	0.0948167	-0.00406364	-0.0659302	-0.00383794	-0.0446017	0.0637531	-0.0497938	-0.0204349	0.0682378	0.0615426	-0.0474161	United States
US23	-0.0383608	0.011852	0.0223805	-0.029244	-0.00316435	-0.118454	-0.00665573	-0.0382777	0.0243155	0.0200189	-0.0185146	0.0025452	0.00525196	-0.042352	0.0361854	0.0192684	-0.00380548	-0.010421	0.014299	-0.00544852	United States
MAC8	-0.0343201	-0.0210435	0.0309038	-0.0449679	0.010781	-0.0266981	0.0090125	0.00723961	0.0296768	0.0114516	-0.0122454	-0.00708322	-0.0261969	-0.0557252	0.0245517	-0.0338255	-0.0245076	0.0153278	0.0160187	0.0610321	Europe
HUN5	-0.0500614	0.0394871	-0.00840076	0.0440804	0.0205279	-0.00830178	-0.0228591	-0.0053568	0.044686	0.0147733	-0.0258718	-0.0219665	-0.0124364	-0.0109964	0.0392877	-0.0424437	-0.000914449	0.00640229	0.0113187	0.0165198	Europe
SER2	-0.0482173	0.0244233	0.00924293	-0.0104037	-0.0143645	-0.0618946	0.0152724	0.00350691	0.0243161	-0.00670446	-0.00745523	0.0124049	0.00564282	0.00108698	0.00549302	-0.0395886	0.00538341	0.012801	0.00357405	0.0385192	Europe
TUR46	-0.0426127	-0.00684945	0.0205822	0.0296571	0.0134923	0.00725737	0.0189644	0.0464227	0.058083	0.0329364	-0.0170937	-0.0105095	0.0233785	-0.00545288	0.0370096	-0.0134402	0.01503	0.0190002	0.0116788	0.0182195	Middle East
TUR47	-0.00750296	-0.110894	0.0749595	-0.0642183	-0.00273067	0.0819873	-0.0384524	-0.00379442	0.0245627	0.0315728	0.0291535	-0.0259181	0.004292	-0.0135771	0.0436497	-0.0104004	0.0479458	0.0361054	0.057116	-0.0060259	Middle East
CHI16	0.0104204	0.0610412	0.00644745	0.115236	0.0119736	0.0106523	-0.0454986	0.0520156	-0.0330669	-0.00621516	0.0088285	-0.000628126	0.0189297	0.0671021	-0.0201764	0.0300933	0.0201823	-0.0320033	-0.0303684	-0.0490965	Asia
TUR48	-0.0131619	-0.101584	0.0665742	-0.0617922	0.0138769	0.0635458	-0.0450031	-0.0120164	0.0396569	0.0278661	-0.0390172	-0.0210206	-0.0352383	-0.061684	0.0355639	0.0283984	-0.0125309	0.125282	0.0627615	-0.0529198	Middle East
MOT1	-0.0252774	-0.0681522	0.0606286	-0.0246353	0.00368619	0.0272034	-0.00546683	0.0160453	0.0156084	0.0341679	0.00107664	-0.0302094	0.0185525	-0.0741458	0.0530972	-0.016075	-0.00386622	0.0646241	-0.00806801	0.0122981	Europe
TUR49	-0.0298155	-0.0421752	0.0269739	-0.0209856	0.0214161	0.0366268	-0.0082327	0.0139531	0.0392969	0.0653502	0.000797214	-0.0289599	0.00984526	-0.0555692	0.0447586	-0.0326866	0.00361198	0.0801561	0.0127402	-0.0385664	Middle East
TUR50	-0.037839	-0.0190202	0.0297102	0.00665463	-0.0050954	0.00268807	0.00144354	0.0342444	0.0579516	0.0295493	-0.0248561	-0.00841658	-0.00133817	-0.0236666	0.0351924	-0.0148456	0.0070136	0.0473287	0.0125299	0.00463893	Middle East
TUR51	-0.0238919	-0.0551848	0.0352997	-0.0327225	0.0387972	0.0274794	-0.0159082	-0.0363348	0.0298659	0.0136747	0.0118431	0.00829057	-0.020358	-0.0743422	0.0247559	-0.012247	0.0356262	0.0397032	0.00981289	0.0468436	Middle East
TUR52	-0.0324488	-0.0528663	0.0402254	-0.0285445	0.00886885	0.0304197	-0.00424009	0.0299316	0.00115606	-0.0305034	0.0212357	-0.0200294	-0.0104239	-0.0543868	0.0164021	0.00996089	0.0126542	0.063744	0.0435174	0.0445777	Middle East
US24	-0.0400826	0.0135303	-0.0113881	0.151128	0.00269189	0.0139487	-0.00792546	-0.0108557	0.0393222	0.0984415	-0.0422438	-0.0322591	-0.0509462	-0.024184	0.0824695	-0.103071	-0.0117115	0.127622	-0.00556239	-0.115852	United States
US25	-0.0362713	-0.0118193	0.0320485	0.073853	-0.028452	-0.0904613	0.00451234	-0.0272657	0.032856	0.0491582	-0.0257692	-0.00283687	-0.0390274	-0.0636498	0.0872347	-0.0563569	0.0367814	0.0697558	0.00445936	-0.0538329	United States
GEO4	-0.0251471	-0.0165778	-0.0267533	0.0823174	0.00908384	-0.00209854	0.0539245	-0.00556631	0.0242944	0.0897674	-0.00350851	-0.0245271	-0.0300962	0.0159495	0.0302559	-0.0872903	-0.00476065	0.0480413	-0.013004	-0.11963	Europe
NET8	-0.0255473	0.00671347	-0.0140086	0.0696073	-0.00144802	-0.0292851	0.0101016	0.0447036	0.0175893	0.0383623	-0.013855	-0.0818332	0.00655605	0.00770948	0.0636127	-0.0553373	-0.0030963	-0.00933104	0.0454934	-0.0214805	Europe
JAP4	0.00747348	0.0125863	0.034105	0.0433427	0.0116235	0.0490031	-0.00627322	-0.0529252	0.0719928	0.0097523	0.0305153	-0.0494213	0.0375353	-0.0789373	0.0322594	0.0305345	-0.00353935	-0.00930152	-0.0574248	0.0471582	Asia
SYR5	-0.028344	-0.0309013	0.0297401	0.0611447	0.0038602	0.00846153	-0.0317393	0.0117352	0.0389742	0.0456043	-0.0509997	-0.0499407	-0.00627912	-0.012057	0.0875138	-0.0247103	0.026173	0.036837	0.05252	-0.0445471	Middle East
TUR53	-0.0394317	-0.00892489	0.0203625	0.0380891	-0.00453868	0.022004	0.0144921	0.0647039	0.119782	0.0927946	0.00603564	-0.0592862	0.0468359	0.0072451	-0.00202473	0.0322371	0.0557679	0.0198878	-0.0189399	-0.0554715	Middle East
US26	-0.0509649	0.0393782	-0.0107743	0.0727792	0.036695	-0.0118016	0.0431606	0.0651318	0.0928825	0.0622547	-0.0093955	-0.0200699	0.010665	-0.0112456	0.0226689	-0.00203804	0.020977	0.005489	0.00691679	-0.0236812	United States
TUR54	-0.0362715	-0.0312503	0.0356788	0.0204998	-0.0121054	0.0189073	0.0124784	0.0808668	0.0780918	0.0636485	-0.024237	-0.0469823	0.0496048	0.0147346	0.0221437	0.0366841	0.0113199	-0.00731132	-0.0216068	-0.0208029	Middle East
US27	-0.0370605	-0.0164855	0.0193332	0.0100596	-0.00326671	0.0337908	0.0143095	0.0535525	0.0554373	0.0286119	-0.0116784	-0.0447315	0.0383188	0.0302617	0.0163416	-0.00292409	0.0270776	0.0282953	-0.00895914	-0.0487386	United States
RUS22	0.0229951	0.0876444	-0.0416199	-0.0683562	-0.17553	0.0322102	-0.0158146	0.126501	-0.123712	0.130048	-0.015005	-0.156932	0.0168469	-0.171682	0.0289757	-0.0326905	-0.0947455	-0.0822311	0.0219524	-0.000292398	United States
CHI17	0.0083487	0.0274362	0.0122477	0.0280835	0.0417999	-0.0356096	-0.0127689	-0.00661301	0.0164263	0.0472362	0.0081481	-0.0020835	-0.0141919	-0.0592212	-0.0384614	0.0222725	-0.0503692	0.0138761	-0.0377993	0.0613163	Asia
IND7	0.049688	0.0806696	-0.0082103	-0.0490578	-0.241995	0.084429	0.0765337	0.0611313	-0.13238	0.0203312	-0.152129	-0.136629	-0.0974851	-0.184139	0.0331293	0.071889	-0.0192179	-0.144383	-0.147035	-0.129905	Asia
TUR55	0.0477172	0.0867803	0.00200723	-0.0561803	-0.154803	0.0263045	0.0866026	0.0802328	-0.170507	-0.0338983	-0.184315	-0.0926074	-0.193336	-0.223212	0.178637	-0.0309513	0.152766	-0.094236	0.0438705	-0.0904201	Middle East
RUS23	0.0450013	0.0996944	-0.0131201	-0.0238779	-0.177964	0.051339	0.0435384	0.108636	-0.268802	-0.00126475	-0.0461022	-0.142128	-0.0301677	-0.115344	0.00366139	0.173983	0.0924379	-0.0174415	-0.0834633	-0.0565457	United States
US28	-0.0467221	0.00471826	0.0184244	0.158965	0.00945883	0.0468509	-0.105636	-0.0289394	-0.0293808	-0.0196779	-0.000223445	0.0499839	-0.0243395	-0.0854841	-0.0113855	0.0180636	-0.0500181	-0.0785945	-0.00115948	0.0719391	United States
GRE2	-0.0130127	-0.0397774	0.0348711	-0.0153574	0.0156851	0.0437099	-0.0266134	-0.0173441	0.0795957	0.0523235	0.00435663	-0.0358544	-0.0424773	-0.0716212	-0.0197651	0.00324959	-0.0617988	0.0413705	0.0328075	0.0497997	Europe
TUR56	-0.0178482	-0.0180162	0.0351817	-0.00404379	0.0368639	0.0132771	0.0139861	0.100621	-0.0829824	-0.107759	-0.0496283	0.157505	-0.0164108	-0.0537943	-0.00418649	0.0357364	-0.015957	0.202339	-0.0708896	0.0324869	Middle East
TUR57	-0.00362701	-0.072169	-0.0129361	-0.00972655	0.0123927	-0.00313891	0.0299755	0.0561498	-0.0724183	-0.0535017	-0.0214238	0.0106646	0.0175218	0.00882321	0.0627958	0.0078511	0.0631979	-0.0074781	-0.0181149	-0.0173725	Middle East
TUR58	-0.0112715	-0.0528016	-0.0287386	0.032888	0.0257427	-0.00563321	0.096852	-0.0109547	0.0200302	0.0173958	0.0259123	-0.0129558	0.00391756	-0.043538	-0.00253985	-0.0253491	0.0699515	0.013166	0.044402	0.0698888	Middle East
NET9	-0.0122149	-0.0138854	-0.066251	-0.0264836	0.0638685	0.0128495	0.0385139	-0.0799715	-0.0573439	0.0787575	0.0260695	-0.0579513	-0.000270048	-0.0511367	-0.0242005	-0.0766837	0.103328	-0.00848733	0.0412762	0.0084646	Europe
JAP5	0.0271988	-0.00968155	-0.0112121	0.0858022	0.00568856	0.0448806	0.0915635	-0.181323	0.0118318	-0.0124851	0.0748477	-0.00478533	-0.0636483	-0.099442	0.000139133	-0.0348513	0.124838	0.104269	-0.000275023	-0.0385781	Asia
AFG5	0.0172325	-0.0892103	-0.0698817	0.0309044	0.0580153	-0.0216255	0.184997	-0.0760811	-0.0974025	0.0586702	0.0691549	-0.0342822	-0.0175668	-0.0362765	-0.0554547	-0.116409	0.0618097	-0.0213275	-0.019543	-0.0198733	Asia
BEL6	-0.0314925	0.0101031	-0.0656398	-0.0314175	0.055616	-0.00741332	0.072839	-0.0575763	-0.037419	0.0359734	0.0271854	-0.0175469	-0.0124657	-0.0141219	-0.0372171	-0.0625256	0.0466312	0.00851202	0.0164552	0.0237906	Europe
GEO5	0.0235805	-0.0896212	-0.119517	0.0572114	0.0593369	-0.042529	0.255644	-0.0811575	-0.105364	0.120606	0.0654742	0.02519	-0.0699564	-0.0106843	-0.0407774	-0.125359	-0.0144547	-0.00679301	0.105299	0.0110901	Europe
TUR59	0.0175318	-0.0763674	-0.101342	0.0434932	0.0516406	-0.0383635	0.258728	-0.0672409	-0.170841	0.109121	0.063766	0.0100623	-0.0242097	0.0458418	-0.0294319	-0.127735	-0.0772247	-0.0389757	0.135048	-0.0327237	Middle East
IND8	0.0270613	-0.072998	-0.13175	0.0258854	0.0601013	-0.0484153	0.113081	-0.0485382	-0.0108761	-0.00516851	0.0170746	-0.0412546	-0.0169065	0.0413578	0.0804428	-0.0536309	0.0505118	-0.0324812	-0.0513541	0.063451	Asia
AFG6	-0.0034859	-0.0531826	-0.0603626	0.0568582	-0.0128113	-0.0354662	0.161482	-0.0363482	0.00627078	0.0960905	0.0547792	-0.0374738	0.0167653	0.0514006	-0.079138	-0.015085	-0.0206634	-0.0406723	-0.108398	0.0525344	Asia
AFG7	-0.00321227	-0.0767042	-0.0365561	0.03525	0.0195178	-0.0124795	0.186445	-0.0718164	-0.0534966	0.083377	0.0492335	0.036004	0.0331814	0.0152081	-0.0462977	-0.0830687	-0.00494343	-0.048914	-0.0577653	-0.038505	Asia
US29	0.006278	-0.043855	-0.0305086	0.0712363	0.0182421	-0.0788181	0.0854291	-0.113516	-0.0285561	0.0795604	0.0399082	0.0145838	0.0489491	-0.0397092	-0.0479584	-0.0313029	0.0362705	-0.0192914	-0.0400076	-0.0139503	United States
AFG8	-0.0150397	-0.0303671	-0.0562011	0.07233	0.0520588	-0.00862617	0.161003	-0.0336092	-0.0954587	0.064551	0.0712924	0.0612236	-0.0184418	-0.118956	-0.0430508	0.0325926	0.0555003	0.0835682	-0.0253321	0.0358895	Asia
AFG9	-0.0166663	-0.0399743	0.00820445	0.0202228	0.0226463	0.0355985	0.0224479	-0.0301154	-0.00635206	0.0086187	0.026974	0.0297964	-0.0111229	-0.0302423	-0.0474752	0.0249803	0.0281883	-0.011002	0.000414296	-0.00813578	Asia
US30	0.0206027	-0.0528171	-0.133895	0.100721	0.0224398	-0.0193444	0.0420066	0.00580918	0.0506373	-0.0310093	-0.0393457	-0.0886999	-0.0111485	0.0720201	-0.0611583	0.221441	-0.147717	0.0754483	0.139327	-0.0444244	United States
TUR60	0.0353218	-0.129111	-0.0989184	-0.00956642	-0.0102037	0.00885609	0.0468311	-0.00503798	-0.00334039	-0.0330373	-0.0799274	-0.0724518	-0.0615663	0.142973	-0.0720156	0.21376	-0.269451	0.069053	0.210237	-0.0754759	Middle East
TUR61	0.00264173	-0.0927396	-0.0436263	0.0154083	0.0286827	0.0337925	0.0426355	-0.00851459	-0.008857	-0.0282515	-0.0368909	-0.0336699	-0.0564315	0.0461694	-0.0287567	0.193485	-0.182285	0.177404	0.199822	-0.0933425	Middle East
CHI18	0.000580312	-0.0230085	-0.0100677	0.027511	0.0147875	-0.0065076	-0.0222386	0.0804802	0.00271896	0.00042099	0.00820058	-0.0391309	-0.0228313	0.0251757	-0.0427417	0.156638	-0.12274	0.0905268	0.108345	-0.0914854	Asia
CHI19	0.187664	0.0570218	0.055443	-0.00374031	0.0209428	0.0100288	-0.0200652	-0.00515881	0.0113337	-0.0215344	-0.00285547	0.0153873	0.088511	-0.0335174	0.0124261	0.015798	-0.0192741	-0.0194446	0.0831909	-0.00288437	Asia
CHI20	0.196689	0.0592658	0.0727188	0.00161109	0.0620712	0.000128521	-0.0384921	0.0252837	0.00906404	-0.0407611	-0.00738144	0.0076291	0.0761912	0.00471685	-0.0611512	-0.0627748	0.0139675	0.00910845	0.0902029	0.0451959	Asia
CHI21	0.18642	0.0588247	0.0629666	0.00559941	0.0454658	-0.00735744	-0.0315431	0.0111106	-0.00941224	-0.0362168	0.0315656	-0.0083173	0.0932645	-0.00336962	-0.0169327	-0.0301105	0.0175287	-0.0200116	0.099887	0.0446675	Asia
CHI22	0.194515	0.0669945	0.0664042	0.000767529	0.0278566	0.00777034	-0.0046398	0.0128868	-0.00303181	-0.0202741	0.01057	0.0117504	0.0855734	0.0129851	0.00635378	-0.0420893	-0.000953944	0.000967483	0.11433	0.012945	Asia
CHI23	0.193772	0.0622797	0.0754888	-0.00972572	0.0418639	0.00415829	-0.0179267	0.0136664	0.0266893	0.0357725	0.00981124	-0.011617	0.0332498	-0.0378921	0.0292965	-0.107728	0.0175703	-0.0196663	0.121178	0.0836224	Asia
CHI24	0.190415	0.0634396	0.0884617	0.00333442	0.0388049	0.0234568	-0.00644559	-0.0312673	0.0459439	0.0221349	0.0334986	0.00256095	0.112596	-0.0189931	0.182515	0.0506262	-0.115269	-0.0390591	0.0526503	0.0877097	Asia
CHI25	0.196094	0.0778088	0.0688512	0.00561243	-0.0289925	0.0701928	0.0791513	-0.123928	0.0348947	-0.0610949	0.0493202	0.0172571	0.232105	0.0336318	0.322559	0.156541	-0.209654	-0.11593	-0.111294	0.0292991	Asia
CHI26	0.177383	0.0589385	0.0738945	0.0128851	0.0567582	-0.0111126	-0.0149631	0.00944368	0.000631501	0.0231294	-0.0276583	-0.0281509	0.0780569	-0.0499567	0.0744814	0.00398047	0.0639133	-0.00750287	0.143003	0.0562471	Asia
CHI27	0.182762	0.0551402	0.0717107	0.0183815	0.0650106	-0.0106564	-0.0287427	0.0182233	0.0246997	0.0382959	-0.00410465	-0.0137968	0.00692355	-0.0187722	0.0076404	-0.0129066	0.0171309	0.0197626	0.0819879	0.0846508	Asia
CHI28	0.186333	0.0500481	0.0852574	0.00899684	0.0812496	-0.000515008	-0.0387187	-0.0198996	0.0447461	0.0826303	-0.0197971	-0.0166807	-0.0267505	-0.0479034	-0.0318689	0.0066254	0.00640629	0.0627726	0.0863001	0.103043	Asia
TUR62	0.173801	0.0620858	0.0513924	0.010764	-0.00622122	0.0515804	0.0204249	-0.153359	0.118486	-0.0288282	0.0385042	0.028483	0.0182047	-0.059506	-0.00574235	0.054542	0.0472212	0.0838187	-0.162273	-0.059625	Middle East
CHI29	0.181847	0.0452313	0.0592878	-0.019337	0.0595335	-0.0332169	-0.102691	0.0301485	-0.00760065	0.0968061	0.0361583	-0.0883719	-0.224246	0.0690404	-0.311502	0.0293461	-0.0325563	-0.0586014	-0.232071	-0.127819	Asia
DEN4	-0.00153747	0.100031	-0.0594395	-0.052738	-0.0929438	0.0515931	-0.0228154	0.0293276	-0.179191	0.0493196	0.0564486	-0.0179323	0.071074	0.0182177	-0.0448393	0.0516895	0.0633368	0.0602905	0.0260276	0.0109545	Europe
JAP6	0.0436128	0.0820417	-0.0219721	0.00422188	-0.131852	0.085158	-0.0189768	-0.0780825	0.135001	0.145097	0.0373571	-0.114807	0.174117	0.0547174	-0.084681	0.189125	0.0222851	-0.00050769	-0.0782203	0.0677874	Asia
RUS24	0.00783357	0.0887625	-0.0493242	-0.0702393	-0.0739758	0.0355751	-0.0107228	0.0334038	-0.0349095	0.0742932	0.0125282	-0.0868289	0.0302294	-0.0965881	0.0388594	-0.0126527	-0.0711946	-0.0378855	0.0348852	-0.0298434	United States
TUR63	-0.0314589	-0.0417407	0.0483153	0.0238263	-0.00678766	0.0293531	-0.040267	0.0244514	-0.0225227	-0.00221777	0.00883597	0.0167582	0.00450148	-0.0777423	-0.0301749	0.0379531	-0.0649289	-0.0378159	-0.042278	0.105427	Middle East
BEL7	0.0118965	0.0593226	0.0164378	-0.0540838	0.0014152	-0.0588842	0.0266667	0.0673931	0.0422724	-0.0153836	-0.0910815	0.0357415	-0.113909	-0.00717263	0.00112149	-0.123586	-0.0489761	0.0227061	0.0890782	0.150136	Europe
NET10	-0.00594759	0.077508	-0.036617	-0.0564617	-0.171757	0.0887131	0.0914582	-0.0731948	0.126376	-0.0228059	-0.215192	0.159242	-0.0740905	0.109683	-0.162452	-0.0216284	0.047178	-0.0382434	0.0555347	0.111664	Europe
DEN5	0.0263956	0.0851953	-0.0233092	-0.0779913	-0.184892	0.0777208	0.124299	-0.0685682	0.0820434	-0.0786612	-0.214182	0.167668	-0.0898602	0.116019	-0.0572947	-0.0902545	0.00872615	-0.0321659	0.0383538	0.0395784	Europe
DEN6	0.0115724	0.071983	-0.0105715	-0.0119014	-0.125329	0.0859135	0.0992049	-0.0794329	0.0847598	-0.0519283	-0.157887	0.112816	-0.0177064	0.104965	-0.0652642	0.0191077	0.0936918	0.00942696	0.0225911	0.128721	Europe
MAC9	-0.00573926	0.0410868	-0.013134	-0.0731112	-0.135224	0.0666864	0.0627386	-0.067281	0.114766	-0.0274919	-0.166017	0.104224	-0.109692	0.0437899	-0.124036	-0.044427	-0.0214605	-0.0109745	0.0424597	0.0470791	Europe
NET11	-0.018478	0.0826082	-0.0470419	-0.0821743	-0.179578	0.0787981	0.0811348	-0.0195185	0.0976536	0.0225568	-0.151782	0.0132868	-0.0733041	0.0188243	-0.0735705	-0.0542727	-0.0453075	-0.0632128	-0.00113189	0.0160923	Europe
GRE3	-0.00326945	-0.0504608	-0.0545625	-0.0449371	-0.107282	0.0539749	-0.0664225	0.0642299	0.0720114	0.0978039	0.172208	0.190265	0.0579793	-0.11263	-0.0235717	-0.0570046	-0.0346929	0.0241125	0.198556	-0.109945	Europe
TUR64	-0.0221674	0.0207915	-0.0111903	-0.0197043	-0.0894322	0.0828078	-0.00958392	0.0448548	-0.0476057	0.0703701	0.0176081	-0.0281138	0.0587795	-0.0351248	-0.0379003	0.0193933	-0.008795	0.0248652	-0.0690558	0.00381873	Middle East
MAC10	-0.0310826	0.0422516	-0.016231	-0.00456658	-0.0702104	-0.000988773	0.0227066	0.0993504	-0.0837974	0.0257571	0.0149979	-0.0584879	0.00854672	-0.0520415	0.0202291	-0.0165948	-0.0854554	-0.0100078	0.0110283	0.0281207	Europe
NET12	-0.0398083	0.0670467	-0.0354106	0.0788912	-0.0653828	0.0484756	-0.0734323	0.0349572	-0.092618	0.0635104	0.0182428	-0.0417098	0.0251804	-0.0406955	-0.009969	-0.0125305	-0.0531069	-0.0116701	0.00301102	0.0127081	Europe
GEO6	0.0378262	0.0431518	-0.174167	-0.0489722	-0.295467	0.0727685	-0.112898	0.162829	0.0490565	0.174237	0.377942	0.363701	0.0451811	-0.0273779	-0.0623762	-0.00366687	-0.0965465	-0.0328741	0.160429	-0.219501	Europe
