# Supplementary material for: Spinach genomes reveal migration history and candidate genes for important crop traits
Source: NAR Genom Bioinform. 2024 Apr 17;6(2):lqae034. doi: 10.1093/nargab/lqae034 (PMC11023180; doi:10.1093/nargab/lqae034)
Supplement: lqae034_Supplemental_Files [file lqae034_supplemental_files.zip › Supplementary_Table_3_R1.xlsx]

## Sheet: Supplementary_Tale_S3_new_varia
Models	df	AIC	Delta AIC	Migration edge number
SimpleExponential	3	632.93	0	1
NonLinearLeastSquares	3	633.354	0.423652	1
PiecewiseLinear	5	4150.92	3517.99	7.02174
BentCable	6	4152.92	3519.98	8.90909
