# Supplementary material for: Spinach genomes reveal migration history and candidate genes for important crop traits
Source: NAR Genom Bioinform. 2024 Apr 17;6(2):lqae034. doi: 10.1093/nargab/lqae034 (PMC11023180; doi:10.1093/nargab/lqae034)
Supplement: lqae034_Supplemental_Files [file lqae034_supplemental_files.zip › Supplementary_Table_4_R1.xlsx]

## Sheet: Supplementary_Table_S4_new_vari
A-B-C-D	f4	se	z	p
STE-IRA-AFG-TUR	0.00458	0.000339	13.5	1.64e-41
STE-TUR-AFG-GRE	0.00745	0.000519	14.3	1.11e-46
STE-GRE-BEL-MAC	-0.000417	0.000311	-1.34	0.18
STE-MAC-US-ITA	0.00151	0.000446	3.39	0.000701
STE-MAC-NET-SER	0.00387	0.000495	7.82	5.41e-15
STE-MAC-NET-HUN	0.00257	0.000348	7.39	1.51e-13
STE-MAC-SER-HUN	-0.0013	0.000488	-2.67	0.00759
STE-IRA-AFG-GEO	0.00188	0.00034	5.55	2.89e-08
STE-GEO-BEL-MAC	0.000674	0.000274	2.46	0.0137
STE-TUR-GEO-EGY	0.00129	0.000394	3.27	0.00109
STE-EGY-GEO-SPA	0.00579	0.000694	8.35	7.06e-17
STE-SYR-GEO-AFG	-0.00262	0.000373	-7.01	2.4e-12
STE-TUR-GEO-AFG	-0.00243	0.000335	-7.26	3.92e-13
STE-IRA-GEO-AFG	-0.00188	0.00034	-5.55	2.89e-08
STE-AFG-PAK-IND	0.0105	0.00077	13.6	2.39e-42
STE-AFG-PAK-CHI	0.00963	0.000706	13.6	2.31e-42
STE-AFG-CHI-IND	0.000866	0.000419	2.07	0.0387
STE-IND-PAK-CHI	0.00326	0.000584	5.58	2.43e-08
STE-BEL-ITA-US	-0.00132	0.000465	-2.84	0.00454
STE-BEL-SWE-US	-0.00251	0.000565	-4.45	8.71e-06
STE-BEL-MAC-US	0.00273	0.000295	9.24	2.57e-20
