# Supplementary material for: Spinach genomes reveal migration history and candidate genes for important crop traits
Source: NAR Genom Bioinform. 2024 Apr 17;6(2):lqae034. doi: 10.1093/nargab/lqae034 (PMC11023180; doi:10.1093/nargab/lqae034)
Supplement: lqae034_Supplemental_Files [file lqae034_supplemental_files.zip › Supplementary_Table_5_R1.xlsx]

## Sheet: Suppl_imp_var_ed
Source	Trait	Chromosome	Start position	Variant ID	Reference allele	Alternative allele	Variant location	Gene ID	Protein name
XGBoost model	Bolting time	Chr1	83524483	001_pos83524483	G	A	intergenic_region
XGBoost model	Bolting time	Chr1	86175101	001_pos86175101	C	A	upstream_gene_variant||intergenic_region||	SOV1g017830||	Auxin-binding protein ABP19a
Correlation	Bolting time	Chr1	86175102	001_pos86175102	G	A	upstream_gene_variant||intergenic_region||	SOV1g017830	Auxin-binding protein ABP19a
XGBoost model	Bolting time	Chr1	129046774	001_pos129046774	G	T	downstream_gene_variant||downstream_gene_variant||intron_variant	SOV1g041410||SOV1g041430||SOV1g041420	BTB/POZ and TAZ domain-containing protein 2||KDEL-tailed cysteine endopeptidase CEP1||Peptide methionine sulfoxide reductase
XGBoost model	Bolting time	Chr2	9891068	002_pos9891068	T	G	upstream_gene_variant||downstream_gene_variant||intergenic_region	SOV2g002980||SOV2g002990||	Unknown protein || Unknown protein
Correlation	Bolting time	Chr2	9891117	002_pos9891117	T	C	upstream_gene_variant||downstream_gene_variant||intergenic_region	SOV2g002980||SOV2g002990||	Unknown protein || Unknown protein
Correlation	Bolting time	Chr2	9894896	002_pos9894896	A	AT	upstream_gene_variant||intergenic_region||	SOV2g002990	Unknown protein
Correlation	Bolting time	Chr2	9894927	002_pos9894927	C	A	upstream_gene_variant||intergenic_region||	SOV2g002990	Unknown protein
Correlation	Bolting time	Chr2	9894956	002_pos9894956	A	C	upstream_gene_variant||intergenic_region||	SOV2g002990	Unknown protein
Correlation	Bolting time	Chr2	9895029	002_pos9895029	T	G	upstream_gene_variant||intergenic_region||	SOV2g002990	Unknown protein
Correlation	Bolting time	Chr2	97015172	002_pos97015172	A	T	intergenic_region
Correlation	Bolting time	Chr2	97015339	002_pos97015339	T	C	intergenic_region
XGBoost model	Bolting time	Chr2	97016885	002_pos97016885	C	T	intergenic_region
Correlation	Bolting time	Chr2	97018019	002_pos97018019	A	G	intergenic_region
Correlation	Bolting time	Chr2	97019172	002_pos97019172	A	G	intergenic_region
XGBoost model	Bolting time	Chr3	26942831	003_pos26942831	G	T	intron_variant	SOV3g016660	Unknown protein
XGBoost model	Bolting time	Chr3	95023614	003_pos95023614	A	G	intergenic_region
XGBoost model	Bolting time	Chr4	8246326	004_pos8246326	C	T	3_prime_UTR_variant||downstream_gene_variant||	SOV4g006300||SOV4g006290||	Unknown protein || Splicing factor 3B subunit 1
XGBoost model	Bolting time	Chr4	8253169	004_pos8253169	C	A	intron_variant	SOV4g006300	Unknown protein
XGBoost model	Bolting time	Chr4	42045736	004_pos42045736	T	C	intergenic_region
XGBoost model	Bolting time	Chr4	171598992	004_pos171598992	C	G	downstream_gene_variant||downstream_gene_variant||intergenic_region	SOV4g048750||SOV4g048760||	Isoprene synthase || Coatomer subunit beta'-2
XGBoost model	Bolting time	Chr4	183118698	004_pos183118698	G	A	5_prime_UTR_variant||upstream_gene_variant||	SOV4g055330||SOV4g055340||	Ras-related protein YPT3 || 2,3-bisphosphoglycerate-independent phosphoglycerate mutase
Correlation	Bolting time	Chr4	183119031	004_pos183119031	C	T	upstream_gene_variant||upstream_gene_variant||intergenic_region	SOV4g055330||SOV4g055340||	Ras-related protein YPT3 || 2,3-bisphosphoglycerate-independent phosphoglycerate mutase
XGBoost model	Bolting time	Chr5	44279224	005_pos44279224	T	C	intergenic_region
XGBoost model	Bolting time	Chr6	7691412	006_pos7691412	C	T	upstream_gene_variant||intergenic_region||	SOV6g002540||	Pathogenesis-related protein 1B
XGBoost model	Bolting time	Chr6	8029151	006_pos8029151	A	T	intergenic_region
XGBoost model	Bolting time	Chr6	144114064	006_pos144114064	G	C	missense_variant	SOV6g043540	Putative RING-H2 finger protein ATL21A
XGBoost model	Flowering time	Chr1	7617135	001_pos7617135	A	G	intergenic_region
XGBoost model	Flowering time	Chr1	14666395	001_pos14666395	G	T	downstream_gene_variant||intergenic_region||	SOV1g002990||	Disease resistance protein At4g27190
XGBoost model	Flowering time	Chr1	86177123	001_pos86177123	T	G	upstream_gene_variant||intergenic_region||	SOV1g017830||	Auxin-binding protein ABP19a
XGBoost model	Flowering time	Chr1	86568628	001_pos86568628	C	A	upstream_gene_variant||intergenic_region||	SOV1g017960||	Monogalactosyldiacylglycerol synthase
Correlation	Flowering time	Chr1	86568630	001_pos86568630	AGTTGCT	A	upstream_gene_variant||intergenic_region||	SOV1g017960	Monogalactosyldiacylglycerol synthase
Correlation	Flowering time	Chr1	86568637	001_pos86568637	AGCCAT	A	upstream_gene_variant||intergenic_region||	SOV1g017960	Monogalactosyldiacylglycerol synthase
Correlation	Flowering time	Chr1	86568644	001_pos86568644	GGAGTACA	G	upstream_gene_variant||intergenic_region||	SOV1g017960	Monogalactosyldiacylglycerol synthase
XGBoost model	Flowering time	Chr1	86593436	001_pos86593436	A	C	intergenic_region
Correlation	Flowering time	Chr1	86593436	001_pos86593436	A	C	intergenic_region
XGBoost model	Flowering time	Chr1	86597243	001_pos86597243	C	T	intergenic_region
Correlation	Flowering time	Chr1	86597243	001_pos86597243	C	T	intergenic_region
Correlation	Flowering time	Chr1	86611549	001_pos86611549	C	T	upstream_gene_variant||upstream_gene_variant||intergenic_region	SOV1g017970||SOV1g017980||	Ubiquitin-like-specific protease ESD4 || Protein SPA
XGBoost model	Flowering time	Chr1	93945436	001_pos93945436	G	A	intergenic_region
XGBoost model	Flowering time	Chr1	113887474	001_pos113887474	G	A	downstream_gene_variant||downstream_gene_variant||intergenic_region	SOV1g030280||SOV1g030290||	Unknown protein || Unknown protein
Correlation	Flowering time	Chr1	113887474	001_pos113887474	G	A	downstream_gene_variant||downstream_gene_variant||intergenic_region	SOV1g030280||SOV1g030290||	Unknown protein || Unknown protein
XGBoost model	Flowering time	Chr1	113887747	001_pos113887747	C	T	downstream_gene_variant||downstream_gene_variant||intergenic_region	SOV1g030280||SOV1g030290||	Unknown protein || Unknown protein
Correlation	Flowering time	Chr1	113887747	001_pos113887747	C	T	downstream_gene_variant||downstream_gene_variant||intergenic_region	SOV1g030280||SOV1g030290||	Unknown protein || Unknown protein
Correlation	Flowering time	Chr2	79298808	002_pos79298808	A	G	upstream_gene_variant||intergenic_region||	SOV2g019250	Secretory immunoglobulin A-binding protein EsiB
Correlation	Flowering time	Chr2	79325461	002_pos79325461	T	C	downstream_gene_variant||intron_variant||	SOV2g019270||SOV2g019260||	Unknown protein || Uncharacterized protein At2g34160
Correlation	Flowering time	Chr2	79325495	002_pos79325495	G	A	downstream_gene_variant||intron_variant||	SOV2g019270||SOV2g019260||	Unknown protein || Uncharacterized protein At2g34160
XGBoost model	Flowering time	Chr2	79325536	002_pos79325536	T	G	downstream_gene_variant||intron_variant||	SOV2g019270||SOV2g019260||	Unknown protein || Uncharacterized protein At2g34160
Correlation	Flowering time	Chr2	79325545	002_pos79325545	T	C	downstream_gene_variant||intron_variant||	SOV2g019270||SOV2g019260||	Unknown protein || Uncharacterized protein At2g34160
XGBoost model	Flowering time	Chr2	90996106	002_pos90996106	G	A	upstream_gene_variant||downstream_gene_variant||intergenic_region	SOV2g023890||SOV2g023880||	Tyrosine--tRNA ligase 1 || Probable serine/threonine-protein kinase PBL19
XGBoost model	Flowering time	Chr2	91030294	002_pos91030294	T	C	intergenic_region
XGBoost model	Flowering time	Chr2	91054045	002_pos91054045	C	T	downstream_gene_variant||intergenic_region||	SOV2g023910||	FCS-Like Zinc finger 3
XGBoost model	Flowering time	Chr2	91054247	002_pos91054247	C	T	downstream_gene_variant||intergenic_region||	SOV2g023910||	FCS-Like Zinc finger 3
XGBoost model	Flowering time	Chr2	101621188	002_pos101621188	T	G	downstream_gene_variant||intergenic_region||	SOV2g030070||	Unknown protein
XGBoost model	Flowering time	Chr4	181620479	004_pos181620479	TGTTG	T	3_prime_UTR_variant	SOV4g054350	Ceramide synthase LOH2
Correlation	Flowering time	Chr4	181620484	004_pos181620484	AT	A	3_prime_UTR_variant	SOV4g054350	Ceramide synthase LOH2
Correlation	Flowering time	Chr4	181620488	004_pos181620488	AAG	A	3_prime_UTR_variant	SOV4g054350	Ceramide synthase LOH2
XGBoost model	Flowering time	Chr4	183825530	004_pos183825530	G	A	intron_variant	SOV4g055750	Organic cation/carnitine transporter 1
XGBoost model	Leaf surface texture	Chr1	64596687	001_pos64596687	G	A	intergenic_region
XGBoost model	Leaf surface texture	Chr1	64611299	001_pos64611299	C	T	intergenic_region
Correlation	Leaf surface texture	Chr1	64611319	001_pos64611319	C	T	intergenic_region
XGBoost model	Leaf surface texture	Chr2	74881915	002_pos74881915	T	C	upstream_gene_variant||intergenic_region||	SOV2g017560||	DNA mismatch repair protein MSH7
XGBoost model	Leaf surface texture	Chr2	83754037	002_pos83754037	C	T	synonymous_variant	SOV2g020710	Pentatricopeptide repeat-containing protein At3g53700
XGBoost model	Leaf surface texture	Chr2	83772929	002_pos83772929	A	C	upstream_gene_variant||intergenic_region||	SOV2g020720||	Triphosphate tunnel metalloenzyme 3 (TTM3)
XGBoost model	Leaf surface texture	Chr2	83864920	002_pos83864920	G	GACTTACT	downstream_gene_variant||intergenic_region||	SOV2g020750||	Protein PHOX1 (MADB1)
XGBoost model	Leaf surface texture	Chr2	110716385	002_pos110716385	C	T	upstream_gene_variant||intron_variant||	SOV2g037340||SOV2g037330||	Single-stranded DNA-binding protein WHY2 || Probable RNA-binding protein ARP1
XGBoost model	Leaf surface texture	Chr3	4342803	003_pos4342803	ATTTTATCTCAACC	A	downstream_gene_variant||downstream_gene_variant||intergenic_region	SOV3g004060||SOV3g004070||	Probable alkaline/neutral invertase F || ABC transporter C family member 10
XGBoost model	Leaf surface texture	Chr3	50245882	003_pos50245882	T	G	intergenic_region
XGBoost model	Leaf surface texture	Chr3	50317978	003_pos50317978	G	A	intergenic_region
XGBoost model	Leaf surface texture	Chr3	74204791	003_pos74204791	T	C	intergenic_region
XGBoost model	Leaf surface texture	Chr3	74220604	003_pos74220604	G	C	intergenic_region
XGBoost model	Leaf surface texture	Chr3	148799708	003_pos148799708	A	G	intergenic_region
Correlation	Leaf surface texture	Chr3	148799709	003_pos148799709	T	G	intergenic_region
XGBoost model	Leaf surface texture	Chr4	4805238	004_pos4805238	G	A	downstream_gene_variant||intergenic_region||	SOV4g004000||	CBS domain-containing protein CBSX6
XGBoost model	Leaf surface texture	Chr4	4916354	004_pos4916354	C	A	upstream_gene_variant||intergenic_region||	SOV4g004130||	Mitochondrial inner membrane protease
XGBoost model	Leaf surface texture	Chr4	83244315	004_pos83244315	GAGCAAGGGAGCTCGTTGCCCGTGCGGTACGAATGCAGC	G	intergenic_region
XGBoost model	Leaf surface texture	Chr4	168318794	004_pos168318794	A	T	downstream_gene_variant||intergenic_region||	SOV4g047150||	G2/mitotic-specific cyclin-1
XGBoost model	Leaf surface texture	Chr4	168337474	004_pos168337474	G	T	intergenic_region
XGBoost model	Leaf surface texture	Chr4	168359714	004_pos168359714	AT	A	upstream_gene_variant||downstream_gene_variant||intergenic_region	SOV4g047180||SOV4g047170||	Unknown protein || Photosystem II protein D1
XGBoost model	Leaf surface texture	Chr4	177465746	004_pos177465746	CATCAT	C	intergenic_region
XGBoost model	Leaf surface texture	Chr6	1838643	006_pos1838643	C	A	intergenic_region
XGBoost model	Leaf surface texture	Chr6	13651446	006_pos13651446	T	C	intergenic_region
XGBoost model	Leaf surface texture	Chr6	61010300	006_pos61010300	A	C	intergenic_region
XGBoost model	Leaf surface texture	Chr6	101601513	006_pos101601513	C	T	upstream_gene_variant||intergenic_region||	SOV6g023010||	Adenosine 5'-phosphosulfate reductase
XGBoost model	Leaf surface texture	Chr6	101601538	006_pos101601538	G	T	upstream_gene_variant||intergenic_region||	SOV6g023010||	Adenosine 5'-phosphosulfate reductase
Correlation	Leaf surface texture	Chr6	137478967	006_pos137478967	G	T	intron_variant	SOV6g038740	Bifunctional monothiol glutaredoxin-S16
XGBoost model	Leaf surface texture	Chr6	137481996	006_pos137481996	T	G	downstream_gene_variant||intergenic_region||	SOV6g038740||	Bifunctional monothiol glutaredoxin-S16
XGBoost model	Leaf surface texture	Chr6	145342003	006_pos145342003	G	A	upstream_gene_variant||downstream_gene_variant||intergenic_region	SOV6g044510||SOV6g044520||	Protein lifeguard 1 || Cytochrome P450
Correlation	Petiole color	Chr1	10259852	001_pos10259852	C	T	upstream_gene_variant||intergenic_region||	SOV1g002060	dCTP pyrophosphatase 1
XGBoost model	Petiole color	Chr1	10261102	001_pos10261102	T	G	upstream_gene_variant||intergenic_region||	SOV1g002060||	dCTP pyrophosphatase 1
Correlation	Petiole color	Chr1	10261998	001_pos10261998	A	T	upstream_gene_variant||intergenic_region||	SOV1g002060	dCTP pyrophosphatase 1
XGBoost model	Petiole color	Chr1	10286959	001_pos10286959	G	A	intergenic_region
XGBoost model	Petiole color	Chr1	116369039	001_pos116369039	C	T	intergenic_region
XGBoost model	Petiole color	Chr1	125351370	001_pos125351370	T	A	upstream_gene_variant||downstream_gene_variant||intergenic_region	SOV1g038380||SOV1g038390||	Multidrug resistance protein MdtO || Zinc finger MYND domain-containing protein 15
XGBoost model	Petiole color	Chr1	131172658	001_pos131172658	C	T	5_prime_UTR_premature_start_codon_gain_variant||5_prime_UTR_variant||downstream_gene_variant	SOV1g043410||SOV1g043410||SOV1g043400	Sm-like protein LSM1B || Sm-like protein LSM1B || Protein DEEPER ROOTING 1
Correlation	Petiole color	Chr1	131172658	001_pos131172658	C	T	5_prime_UTR_premature_start_codon_gain_variant||5_prime_UTR_variant||downstream_gene_variant	SOV1g043410||SOV1g043410||SOV1g043400	Sm-like protein LSM1B || Sm-like protein LSM1B || Protein DEEPER ROOTING 1
Correlation	Petiole color	Chr1	131172821	001_pos131172821	C	T	5_prime_UTR_variant||downstream_gene_variant||	SOV1g043410||SOV1g043400||	Sm-like protein LSM1B || Protein DEEPER ROOTING 1
Correlation	Petiole color	Chr1	131172865	001_pos131172865	A	G	5_prime_UTR_variant||downstream_gene_variant||	SOV1g043410||SOV1g043400||	Sm-like protein LSM1B || Protein DEEPER ROOTING 1
Correlation	Petiole color	Chr1	131172878	001_pos131172878	A	G	5_prime_UTR_variant||downstream_gene_variant||	SOV1g043410||SOV1g043400||	Sm-like protein LSM1B || Protein DEEPER ROOTING 1
Correlation	Petiole color	Chr1	131172919	001_pos131172919	G	T	synonymous_variant||downstream_gene_variant||	SOV1g043410||SOV1g043400||	Sm-like protein LSM1B || Protein DEEPER ROOTING 1
Correlation	Petiole color	Chr1	131173037	001_pos131173037	A	T	downstream_gene_variant||intron_variant||	SOV1g043400||SOV1g043410||	Sm-like protein LSM1B || Protein DEEPER ROOTING 1
Correlation	Petiole color	Chr1	131173065	001_pos131173065	C	A	downstream_gene_variant||intron_variant||	SOV1g043400||SOV1g043410||	Sm-like protein LSM1B || Protein DEEPER ROOTING 1
XGBoost model	Petiole color	Chr1	131178919	001_pos131178919	A	G	upstream_gene_variant||intron_variant||	SOV1g043420||SOV1g043410||	Transmembrane protein 87A || Sm-like protein LSM1B
Correlation	Petiole color	Chr1	131178919	001_pos131178919	A	G	upstream_gene_variant||intron_variant||	SOV1g043420||SOV1g043410||	Transmembrane protein 87A || Sm-like protein LSM1B
Correlation	Petiole color	Chr2	32377419	002_pos32377419	A	T	intergenic_region
Correlation	Petiole color	Chr2	32380788	002_pos32380788	C	A	intergenic_region
XGBoost model	Petiole color	Chr2	32382869	002_pos32382869	A	G	intergenic_region
Correlation	Petiole color	Chr2	32385405	002_pos32385405	C	G	intergenic_region
Correlation	Petiole color	Chr2	32405439	002_pos32405439	T	G	upstream_gene_variant||intergenic_region||	SOV2g007870	Tol-Pal system protein TolB
Correlation	Petiole color	Chr2	32406197	002_pos32406197	G	T	upstream_gene_variant||intergenic_region||	SOV2g007870	Tol-Pal system protein TolB
Correlation	Petiole color	Chr2	32435758	002_pos32435758	T	C	intergenic_region
XGBoost model	Petiole color	Chr2	41110960	002_pos41110960	C	A	intergenic_region
XGBoost model	Petiole color	Chr2	80586117	002_pos80586117	G	GAATT	upstream_gene_variant||intergenic_region||	SOV2g019700||	Axial regulator YABBY 5
XGBoost model	Petiole color	Chr2	80654997	002_pos80654997	C	T	upstream_gene_variant||intergenic_region||	SOV2g019730||	Probable splicing factor 3A subunit 1
XGBoost model	Petiole color	Chr2	81741072	002_pos81741072	C	T	intergenic_region
XGBoost model	Petiole color	Chr3	17447831	003_pos17447831	T	G	downstream_gene_variant||intergenic_region||	SOV3g012660||	Large ribosomal subunit protein eL38z/eL38y
XGBoost model	Petiole color	Chr4	3319290	004_pos3319290	G	A	intergenic_region
Correlation	Petiole color	Chr4	3319290	004_pos3319290	G	A	intergenic_region
XGBoost model	Petiole color	Chr4	3319716	004_pos3319716	G	T	intergenic_region
Correlation	Petiole color	Chr4	3319716	004_pos3319716	G	T	intergenic_region
XGBoost model	Petiole color	Chr4	3320794	004_pos3320794	T	G	intergenic_region
XGBoost model	Petiole color	Chr4	3321021	004_pos3321021	C	T	intergenic_region
Correlation	Petiole color	Chr4	3321021	004_pos3321021	C	T	intergenic_region
XGBoost model	Petiole color	Chr4	3321216	004_pos3321216	C	CCTAG	intergenic_region
Correlation	Petiole color	Chr4	3321489	004_pos3321489	G	A	intergenic_region
XGBoost model	Petiole color	Chr4	7763254	004_pos7763254	T	C	downstream_gene_variant||intergenic_region||	SOV4g006100||	Mating-type protein A-2
Correlation	Petiole color	Chr4	7763413	004_pos7763413	A	T	downstream_gene_variant||intergenic_region||	SOV4g006100	Mating-type protein A-2
Correlation	Petiole color	Chr4	7763887	004_pos7763887	G	A	downstream_gene_variant||intergenic_region||	SOV4g006100	Mating-type protein A-2
XGBoost model	Petiole color	Chr4	9258969	004_pos9258969	G	A	intron_variant	SOV4g006620	Small heat shock protein (HSP22)
XGBoost model	Petiole color	Chr4	17151789	004_pos17151789	T	C	intron_variant	SOV4g010020	Probable protein phosphatase 2C 5
Correlation	Petiole color	Chr4	17151794	004_pos17151794	G	C	intron_variant	SOV4g010020	Probable protein phosphatase 2C 5
Correlation	Petiole color	Chr4	17151798	004_pos17151798	AG	A	intron_variant	SOV4g010020	Probable protein phosphatase 2C 5
Correlation	Petiole color	Chr4	17151948	004_pos17151948	T	C	intron_variant	SOV4g010020	Probable protein phosphatase 2C 5
Correlation	Petiole color	Chr4	17151954	004_pos17151954	T	G	intron_variant	SOV4g010020	Probable protein phosphatase 2C 5
Correlation	Petiole color	Chr4	17151964	004_pos17151964	A	G	intron_variant	SOV4g010020	Probable protein phosphatase 2C 5
Correlation	Petiole color	Chr4	17151968	004_pos17151968	A	G	intron_variant	SOV4g010020	Probable protein phosphatase 2C 5
XGBoost model	Petiole color	Chr4	25017527	004_pos25017527	G	A	missense_variant	SOV4g012650	E3 ubiquitin-protein ligase ATL15
Correlation	Petiole color	Chr4	160554005	004_pos160554005	C	T	downstream_gene_variant||intergenic_region||	SOV4g043210	Serine decarboxylase 2
XGBoost model	Petiole color	Chr4	160561896	004_pos160561896	C	A	intergenic_region
XGBoost model	Petiole color	Chr4	162378221	004_pos162378221	A	C	intergenic_region
XGBoost model	Petiole color	Chr4	163612769	004_pos163612769	A	AT	intron_variant	SOV4g044700	Probable sesquiterpene synthase
XGBoost model	Petiole color	Chr5	4165904	005_pos4165904	GA	G	downstream_gene_variant||downstream_gene_variant||intron_variant	SOV5g003510||SOV5g003530||SOV5g003520	Uncharacterized protein YOR020W-A || Splicing factor 3B subunit 1 || COMPASS-like H3K4 histone methylase component WDR5B
XGBoost model	Petiole color	Chr6	36965790	006_pos36965790	A	G	intergenic_region
XGBoost model	Petiole color	Chr6	91435635	006_pos91435635	G	T	intergenic_region
XGBoost model	Petiole color	Chr6	122544661	006_pos122544661	A	G	upstream_gene_variant||intergenic_region||	SOV6g030720||	Mannose/glucose-specific lectin
XGBoost model	Petiole color	Chr6	122545568	006_pos122545568	G	A	upstream_gene_variant||intergenic_region||	SOV6g030720||	Mannose/glucose-specific lectin
Correlation	Petiole color	Chr6	122550392	006_pos122550392	G	C	downstream_gene_variant||intergenic_region||	SOV6g030730	Mannose/glucose-specific lectin
XGBoost model	Petiole color	Chr6	135565554	006_pos135565554	A	G	downstream_gene_variant||downstream_gene_variant||intron_variant	SOV6g037510||SOV6g037530||SOV6g037520	Brefeldin A-inhibited guanine nucleotide-exchange protein 3 || Putative phosphatidylglycerol/phosphatidylinositol transfer protein DDB_G0282179 || Uncharacterized protein At3g28850
Correlation	Petiole color	Chr6	135565734	006_pos135565734	C	A	downstream_gene_variant||downstream_gene_variant||intron_variant	SOV6g037510||SOV6g037530||SOV6g037520	Brefeldin A-inhibited guanine nucleotide-exchange protein 3 || Putative phosphatidylglycerol/phosphatidylinositol transfer protein DDB_G0282179 || Uncharacterized protein At3g28850
XGBoost model	Petiole color	Chr6	135565759	006_pos135565759	G	C	downstream_gene_variant||downstream_gene_variant||intron_variant	SOV6g037510||SOV6g037530||SOV6g037520	Brefeldin A-inhibited guanine nucleotide-exchange protein 3 || Putative phosphatidylglycerol/phosphatidylinositol transfer protein DDB_G0282179 || Uncharacterized protein At3g28850
Correlation	Petiole color	Chr6	135565779	006_pos135565779	G	A	downstream_gene_variant||downstream_gene_variant||intron_variant	SOV6g037510||SOV6g037530||SOV6g037520	Brefeldin A-inhibited guanine nucleotide-exchange protein 3 || Putative phosphatidylglycerol/phosphatidylinositol transfer protein DDB_G0282179 || Uncharacterized protein At3g28850
XGBoost model	Petiole color	Chr6	146390160	006_pos146390160	G	A	intergenic_region
XGBoost model	Petiole color	Chr6	148214276	006_pos148214276	TATG	T	downstream_gene_variant||downstream_gene_variant||intergenic_region	SOV6g047010||SOV6g047020||	Interferon-induced protein 44 || NAC domain-containing protein 71
